# Supplementary material for: Using whole genome sequencing to study American foulbrood epidemiology in honeybees
Source: PLoS One. 2017 Nov 15;12(11):e0187924. doi: 10.1371/journal.pone.0187924 (PMC5687730; doi:10.1371/journal.pone.0187924)
Supplement: S1 Table — The targets were extracted from P. larvae ATCC 9545 (ERIC I strain). (XLS) [file pone.0187924.s001.xls]

## Sheet: ERIC I gene targets
S1 Table. Core genome-MLST targets for ERIC I strains. The targets were extracted from P. larvae ATCC 9545 (ERIC I strain).
Target	Gene	Product	Starting position in ATCC 9545	Length
BXP28_RS00020		DUF3973 domain-containing protein	3732	180
BXP28_RS00025		superoxide dismutase	4475	615
BXP28_RS00030		transcriptional regulator	5133	639
BXP28_RS00035		hypothetical protein	5833	741
BXP28_RS00045		Hsp20/alpha crystallin family protein	7136	432
BXP28_RS00050		hypothetical protein	7738	663
BXP28_RS00055		hypothetical protein	8928	396
BXP28_RS00060		allantoin permease	9432	996
BXP28_RS00070		hypothetical protein	11567	2244
BXP28_RS00075		metal-dependent phosphohydrolase-like protein	13844	996
BXP28_RS00080		hypothetical protein	15657	492
BXP28_RS00085		hypothetical protein	16294	609
BXP28_RS00090		hypothetical protein	16915	495
BXP28_RS00095		hypothetical protein	17546	480
BXP28_RS00100		hypothetical protein	18038	330
BXP28_RS00105		hypothetical protein	18396	342
BXP28_RS00110		MFS transporter	18860	1203
BXP28_RS00120		HDIG domain-containing protein	20963	705
BXP28_RS00125		site-specific tyrosine recombinase XerD-like protein	21941	954
BXP28_RS00135		hypothetical protein	23743	324
BXP28_RS00140		hypothetical protein	24070	921
BXP28_RS00145		signal peptidase I	25031	564
BXP28_RS00150		nucleoside hydrolase	25794	921
BXP28_RS00155		modifier protein of major autolysin LytC-like protein	26940	1590
BXP28_RS00160		modifier protein of major autolysin LytC-like protein	28578	573
BXP28_RS00165		oxidoreductase involved in fatty acids degradation-like protein	29636	915
BXP28_RS00170		L-glutamate gamma-semialdehyde dehydrogenase	30577	1569
BXP28_RS00175		alpha/beta hydrolase	32369	924
BXP28_RS00180		LacI family transcriptional regulator	33478	996
BXP28_RS00185		hypothetical protein	34820	513
BXP28_RS00190		oxidoreductase-like protein	35429	579
BXP28_RS00195		hypothetical protein	36160	1434
BXP28_RS00200		glycosyltransferase	37623	990
BXP28_RS00205		LLM class flavin-dependent oxidoreductase	39152	813
BXP28_RS00210		daunorubicin resistance protein DrrA family ABC transporter ATP-binding protein	40021	939
BXP28_RS00225		GNAT family acetyltransferase	43890	528
BXP28_RS00230		hypothetical protein	44811	2007
BXP28_RS00240		dihydroorotase	47931	363
BXP28_RS00245		hypothetical protein	48333	357
BXP28_RS00250		hypothetical protein	48690	342
BXP28_RS00255		membrane protein	49052	786
BXP28_RS00260		hypothetical protein	49840	666
BXP28_RS00265		SelA-like pyridoxal phosphate-dependent enzyme	50547	1107
BXP28_RS00275		hypothetical protein	52621	204
BXP28_RS00280		hypothetical protein	53055	441
BXP28_RS00285		hypothetical protein	54084	486
BXP28_RS00295		hypothetical protein	55480	552
BXP28_RS00305		hypothetical protein	57153	216
BXP28_RS00310		hypothetical protein	57461	183
BXP28_RS00315		PIG-L domain-containing protein	57841	738
BXP28_RS00320		aromatic acid exporter family protein	58645	1050
BXP28_RS00325		hypothetical protein	59887	81
BXP28_RS00330		hypothetical protein	60500	1140
BXP28_RS00340		putative cyclic beta-1,2-glucan modification protein	62233	2124
BXP28_RS00345		LacI family transcriptional regulator	64641	990
BXP28_RS00350		carbohydrate kinase	65670	879
BXP28_RS00355		hypothetical protein	66706	231
BXP28_RS00360		glycine--tRNA ligase	67044	1383
BXP28_RS00365		hypothetical protein	68430	294
BXP28_RS00375		hypothetical protein	68853	630
BXP28_RS00380		DNA topoisomerase III	69636	2133
BXP28_RS00385		DNA starvation/stationary phase protection protein	71909	438
BXP28_RS00390		FAD-binding oxidoreductase	72638	1413
BXP28_RS00395		glycolate oxidase	74106	1278
BXP28_RS00405		hypothetical protein	76474	1266
BXP28_RS00410		hypothetical protein	78252	93
BXP28_RS00420		oxidoreductase-like protein	80400	990
BXP28_RS00425		hypothetical protein	81580	846
BXP28_RS00435		germination protein	83672	1101
BXP28_RS00445		transcriptional repressor	86537	417
BXP28_RS00450		membrane protein insertion efficiency factor YidD	86953	249
BXP28_RS00455		methionine--tRNA ligase	87555	1986
BXP28_RS00460		zinc-binding lipoprotein-like protein	89738	939
BXP28_RS00465		zinc transporter-like protein	90816	777
BXP28_RS00475		cytochrome C biogenesis protein CcdA	92464	711
BXP28_RS00480		spore photoproduct lyase	93202	1062
BXP28_RS00485		YitT family protein	94533	867
BXP28_RS00490		transcriptional regulator MntR	95493	429
BXP28_RS00495		patatin	96181	963
BXP28_RS00500		hypothetical protein	97224	261
BXP28_RS00505		membrane protein	97487	879
BXP28_RS00510		hypothetical protein	98620	558
BXP28_RS00515		3-dehydroquinate dehydratase AroQ	99330	456
BXP28_RS00525		elongation factor P	100911	558
BXP28_RS00535		DUF441 family protein	103006	465
BXP28_RS00540		2-phosphosulfolactate phosphatase	103540	720
BXP28_RS00550		hypothetical protein	105258	267
BXP28_RS00555		stage III sporulation protein AA	105659	1014
BXP28_RS00565		stage III sporulation protein AC	107194	204
BXP28_RS00570		stage III sporulation protein AD	107408	390
BXP28_RS00575		stage III sporulation protein AE	107825	1197
BXP28_RS00580		stage III sporulation-like protein	109069	741
BXP28_RS00585		stage III sporulation protein AG	109850	642
BXP28_RS00590		hypothetical protein	110514	675
BXP28_RS00595		acetyl-CoA carboxylase biotin carboxyl carrier protein subunit	111453	498
BXP28_RS00600		acetyl-CoA carboxylase biotin carboxylase subunit	111968	1359
BXP28_RS00605		Asp23/Gls24 family envelope stress response protein	113466	405
BXP28_RS00610		hypothetical protein	113986	561
BXP28_RS00615		hypothetical protein	114559	228
BXP28_RS00620		N utilization substance protein B	114881	450
BXP28_RS00625		bifunctional 5,10-methylene-tetrahydrofolate dehydrogenase/5,10-methylene-tetrahydrofolate cyclohydrolase	115448	867
BXP28_RS00630		exodeoxyribonuclease VII large subunit	116328	1362
BXP28_RS00640		polyprenyl synthetase	117927	912
BXP28_RS00645		hypothetical protein	118835	240
BXP28_RS00650		hypothetical protein	119196	270
BXP28_RS00655		1-deoxy-D-xylulose-5-phosphate synthase	119780	1893
BXP28_RS00660		TlyA family rRNA (cytidine-2'-O)-methyltransferase	121708	843
BXP28_RS00665		hypothetical protein	122625	462
BXP28_RS00670		arginine repressor	123083	447
BXP28_RS00675		DNA repair protein RecN	123543	1731
BXP28_RS00680		SpoIVB peptidase	125426	1335
BXP28_RS00685		sporulation transcription factor Spo0A	126946	792
BXP28_RS00690		DUF871 domain-containing protein	128443	1029
BXP28_RS00700		permease	130574	1422
BXP28_RS00705		hypothetical protein	132577	294
BXP28_RS00710		hypothetical protein	133191	327
BXP28_RS00715		manganese transporter	133658	966
BXP28_RS00720		manganese ABC transporter-like protein	134639	753
BXP28_RS00725		metal ABC transporter permease	135445	933
BXP28_RS00730		metal ABC transporter permease	136374	882
BXP28_RS00735		branched-chain amino acid-Na+ symporter-like protein	137609	1326
BXP28_RS00740		hypothetical protein	139365	468
BXP28_RS00745		hypothetical protein	139889	240
BXP28_RS00750		hypothetical protein	140264	273
BXP28_RS00755		hypothetical protein	140644	252
BXP28_RS00760		hypothetical protein	140932	192
BXP28_RS00765		hypothetical protein	141215	339
BXP28_RS00770		hypothetical protein	141649	300
BXP28_RS00775		dihydrolipoyl dehydrogenase	142131	1431
BXP28_RS00780		2-oxoisovalerate dehydrogenase	143661	999
BXP28_RS00785		alpha-ketoacid dehydrogenase subunit beta	144678	981
BXP28_RS00790		branched-chain alpha-keto acid dehydrogenase subunit E2-like protein	145679	1362
BXP28_RS00795		deacylase-like protein	147219	1125
BXP28_RS00805		hypothetical protein	150409	198
BXP28_RS00810		cation-transporting P-type ATPase PacL-like protein	150761	2316
BXP28_RS00815		GntR family transcriptional regulator	153854	669
BXP28_RS00825		mannonate dehydratase	156450	1071
BXP28_RS00835		uronate isomerase	159145	1395
BXP28_RS00840		bifunctional 2-keto-4-hydroxyglutarate aldolase/2-keto-3-deoxy-6-phosphogluconate aldolase	160605	651
BXP28_RS00845		sugar kinase	161257	1005
BXP28_RS00855		hypothetical protein	162505	1089
BXP28_RS00865		fructose-bisphosphate aldolase	164356	879
BXP28_RS00870		PTS fructose transporter subunit IIA	165262	1884
BXP28_RS00875		protein associated with the phosphotransferase system IIA subunit	167174	465
BXP28_RS00880		PTS fructose transporter subunit IIB	167668	315
BXP28_RS00885		PTS fructose transporter subunit IIC	167997	1092
BXP28_RS00890		glycosyl transferase family 2	169469	1530
BXP28_RS00895		glycosyl transferase family 2	171216	867
BXP28_RS00905		acetyltransferase	173333	642
BXP28_RS00910		SAM-dependent methyltransferase	173992	723
BXP28_RS00945		hypothetical protein	181370	309
BXP28_RS00950		hypothetical protein	181921	219
BXP28_RS00960		glycine cleavage system protein T	183865	1047
BXP28_RS00980		hypothetical protein	188530	363
BXP28_RS00985		hypothetical protein	188896	1122
BXP28_RS00990		hypothetical protein	190419	264
BXP28_RS00995		hypothetical protein	190953	279
BXP28_RS01000		hypothetical protein	191234	1035
BXP28_RS01005		hypothetical protein	192326	237
BXP28_RS01020		hypothetical protein	194490	417
BXP28_RS01025		serine alkaline protease-like protein	194920	459
BXP28_RS01040		hypothetical protein	198445	378
BXP28_RS01045		hypothetical protein	198837	363
BXP28_RS01065		MFS transporter	201805	1158
BXP28_RS01070		LysR family transcriptional regulator	203074	879
BXP28_RS01075		ferrous iron transport protein A	204748	228
BXP28_RS01085		FeoB-associated Cys-rich membrane protein	206976	165
BXP28_RS01090		peroxiredoxin	207283	564
BXP28_RS01095		alkyl hydroperoxide reductase subunit F	207858	1530
BXP28_RS01100		hypothetical protein	209800	240
BXP28_RS01110		hypothetical protein	210293	300
BXP28_RS01115		DNA polymerase III subunit epsilon	210860	372
BXP28_RS01120		hypothetical protein	211364	438
BXP28_RS01125		hypothetical protein	211878	252
BXP28_RS01135		hypothetical protein	212716	531
BXP28_RS01140		hypothetical protein	213460	609
BXP28_RS01145		hypothetical protein	214943	342
BXP28_RS01150		hypothetical protein	215324	975
BXP28_RS01160		DUF1878 domain-containing protein	217608	387
BXP28_RS01165		serine alkaline protease-like protein	218039	1143
BXP28_RS01175		hypothetical protein	220490	201
BXP28_RS01180		hypothetical protein	220819	201
BXP28_RS01195		hypothetical protein	222922	195
BXP28_RS01200		hypothetical protein	223873	486
BXP28_RS01205		hypothetical protein	224479	471
BXP28_RS01210		hypothetical protein	225412	300
BXP28_RS01225		hypothetical protein	226871	294
BXP28_RS01235		alanine dehydrogenase	227954	1113
BXP28_RS01240		metabolite permease-like protein	229157	1371
BXP28_RS01245		hypothetical protein	230746	237
BXP28_RS01280		MFS transporter	235152	1188
BXP28_RS01285		peptidase M20	236411	1167
BXP28_RS01300		AraC family transcriptional regulator	240245	1014
BXP28_RS01305		hypothetical protein	241616	252
BXP28_RS01310		transcriptional regulator-like protein	241930	288
BXP28_RS01320		hypothetical protein	243953	363
BXP28_RS01325		hypothetical protein	244341	192
BXP28_RS01340		hypothetical protein	246099	705
BXP28_RS01345		hypothetical protein	246824	1908
BXP28_RS01355		type I-B CRISPR-associated protein Cas5	249723	801
BXP28_RS01360		CRISPR-associated helicase/endonuclease Cas3	250637	2679
BXP28_RS01365		hypothetical protein	253312	495
BXP28_RS01370		subtype I-B CRISPR-associated endonuclease Cas1	253826	1011
BXP28_RS01375		CRISPR-associated endonuclease Cas2	254844	282
BXP28_RS01385		hypothetical protein	257334	258
BXP28_RS01390		hypothetical protein	257735	2511
BXP28_RS01395		transcriptional regulator	260242	291
BXP28_RS01400		ppGpp-regulated growth inhibitor	260784	294
BXP28_RS01405		AbrB/MazE/SpoVT family DNA-binding domain-containing protein	261110	270
BXP28_RS01410		hypothetical protein	261698	333
BXP28_RS01425		MFS transporter	264601	1287
BXP28_RS01435		radical SAM/SPASM domain-containing protein	266424	1371
BXP28_RS01440		hypothetical protein	268431	336
BXP28_RS01445		hypothetical protein	269231	273
BXP28_RS01455		sigma-70 family RNA polymerase sigma factor	269993	615
BXP28_RS01460		hypothetical protein	270706	225
BXP28_RS01465		hypothetical protein	271112	573
BXP28_RS01475		HAD family hydrolase	273511	918
BXP28_RS01485		hypothetical protein	275318	291
BXP28_RS01490		FadR family transcriptional regulator	275808	690
BXP28_RS01495		cyanate MFS transporter	276533	1191
BXP28_RS01500		DUF3298/DUF4163 domain-containing protein	277946	615
BXP28_RS01505		alpha/beta hydrolase	278742	942
BXP28_RS01510		hypothetical protein	279867	264
BXP28_RS01515		hypothetical protein	280137	249
BXP28_RS01520		PTS maltose transporter subunit IICB	281151	1560
BXP28_RS01525		pyridoxal phosphate-dependent aminotransferase	282736	1194
BXP28_RS01530		MurR/RpiR family transcriptional regulator	284026	753
BXP28_RS01535		SPbeta phage DNA nuclease lipoprotein-like protein	285389	1086
BXP28_RS01540		cardiolipin synthase	286660	1458
BXP28_RS01545		hypothetical protein	288335	798
BXP28_RS01555		hypothetical protein	289905	279
BXP28_RS01560		hypothetical protein	290266	1986
BXP28_RS01565		hypothetical protein	292272	297
BXP28_RS01570		hypothetical protein	292593	984
BXP28_RS01575		dicarboxylate/amino acid:cation symporter	293864	1317
BXP28_RS01585		MutC-like protein	295795	2319
BXP28_RS01590		hypothetical protein	298150	1884
BXP28_RS01595		copper homeostasis protein CutC	300590	705
BXP28_RS01600		spore protease YyaC	301728	546
BXP28_RS01605		hypothetical protein	302626	678
BXP28_RS01610		secreted deoxyriboendonuclease-like protein	303340	813
BXP28_RS01615		hypothetical protein	304220	114
BXP28_RS01625		TetR family transcriptional regulator	306846	579
BXP28_RS01630		hypothetical protein	307772	312
BXP28_RS01635		hypothetical protein	308161	453
BXP28_RS01640		DedA family protein	308807	606
BXP28_RS01645		thioredoxin family protein	309528	567
BXP28_RS01650		MBL fold metallo-hydrolase	310118	624
BXP28_RS01655		hypothetical protein	310790	435
BXP28_RS01665		hypothetical protein	311392	381
BXP28_RS01670		EAL domain-containing protein	311867	1065
BXP28_RS01675		aspartyl/glutamyl-tRNA(Asn/Gln) amidotransferase subunit C	313147	288
BXP28_RS01680	gatA	aspartyl/glutamyl-tRNA amidotransferase subunit A	313468	1458
BXP28_RS01685		aspartyl/glutamyl-tRNA amidotransferase subunit B	314944	1449
BXP28_RS01690		hypothetical protein	316446	201
BXP28_RS01695		hypothetical protein	316674	324
BXP28_RS01700		RNA polymerase sigma factor SigW-like protein	317322	609
BXP28_RS01710		hypothetical protein	318252	600
BXP28_RS01715		transcriptional repressor	318976	435
BXP28_RS01720		epimerase-like protein for modification of peptidoglycan	319564	1701
BXP28_RS01725		hypothetical protein	321453	402
BXP28_RS01730		hypothetical protein	321973	900
BXP28_RS01835		hypothetical protein	329971	819
BXP28_RS01840		hypothetical protein	331457	384
BXP28_RS01850		GTP 3',8-cyclase MoaA	332691	1029
BXP28_RS01855		hypothetical protein	333829	456
BXP28_RS01860		hypothetical protein	334565	666
BXP28_RS01870		DNA-binding response regulator	336303	645
BXP28_RS01875		GNAT family N-acetyltransferase	337489	498
BXP28_RS01880		hypothetical protein	338285	315
BXP28_RS01885		glucose-6-phosphate dehydrogenase	338753	1536
BXP28_RS01890		DNA-binding response regulator	340403	699
BXP28_RS01895		sensor histidine kinase	341145	1071
BXP28_RS01900		alpha-mannosidase	342392	2727
BXP28_RS01905		glycosyl hydrolase	345250	1281
BXP28_RS01910		alpha-mannosidase	346627	3138
BXP28_RS01915		hypothetical protein	350078	1629
BXP28_RS01925		DNA-binding response regulator	351941	1563
BXP28_RS01935		permease-like protein	353841	930
BXP28_RS01940		carbohydrate ABC transporter permease	354788	963
BXP28_RS01945		lipoprotein-like protein	355866	1518
BXP28_RS01955		ABC transporter permease	358322	1953
BXP28_RS01960		hypothetical protein	360398	189
BXP28_RS01965		hypothetical protein	360586	846
BXP28_RS01970		peptide chain release factor 3	361549	1587
BXP28_RS01975		spore coat protein SA	363327	1128
BXP28_RS01980		hypothetical protein	364451	762
BXP28_RS01985		spore protein	365473	204
BXP28_RS01990		potassium uptake system protein	365839	660
BXP28_RS02000		cysteine synthase A	367342	939
BXP28_RS02025		hypothetical protein	371687	276
BXP28_RS02030		sporulation protein YunB	372076	819
BXP28_RS02035		peptidase M23	372949	1080
BXP28_RS02040		lipoyl synthase	374214	894
BXP28_RS02045		hypothetical protein	375145	420
BXP28_RS02055		NAD kinase	377241	807
BXP28_RS02060		sporulation integral membrane protein YlbJ	378191	1245
BXP28_RS02065		globin	379753	384
BXP28_RS02070		hypothetical protein	380164	702
BXP28_RS02075		hypothetical protein	380993	237
BXP28_RS02080		hypothetical protein	381231	201
BXP28_RS02085		oligoendopeptidase	381654	1806
BXP28_RS02090		hypothetical protein	384037	366
BXP28_RS02095		site-specific integrase	384455	1140
BXP28_RS02100		hypothetical protein	385674	465
BXP28_RS02105		transcriptional regulator	386146	309
BXP28_RS02115		DNA-binding protein	386931	183
BXP28_RS02120		hypothetical protein	387119	213
BXP28_RS02125		hypothetical protein	387348	252
BXP28_RS02130		hypothetical protein	387615	231
BXP28_RS02135		AbrB family transcriptional regulator	387842	285
BXP28_RS02140		hypothetical protein	388159	372
BXP28_RS02145		hypothetical protein	388567	711
BXP28_RS02150		chromosome segregation protein SMC	389343	1311
BXP28_RS02155		hypothetical protein	390656	1077
BXP28_RS02160		hypothetical protein	391757	507
BXP28_RS02165		ATP-dependent helicase	392273	1581
BXP28_RS02170		DUF3797 domain-containing protein	393889	171
BXP28_RS02175		DNA primase	394067	2253
BXP28_RS02185		crossover junction endodeoxyribonuclease RusA	396874	396
BXP28_RS02190		hypothetical protein	397273	222
BXP28_RS02195		hypothetical protein	397496	1101
BXP28_RS02200		hypothetical protein	398630	195
BXP28_RS02205		RinA family phage transcriptional regulator	398821	429
BXP28_RS02210		hypothetical protein	399382	207
BXP28_RS02215		hypothetical protein	399644	243
BXP28_RS02230		terminase	401213	1308
BXP28_RS02235		phage portal protein	402563	1368
BXP28_RS02245		hypothetical protein	404459	273
BXP28_RS02250		hypothetical protein	404812	597
BXP28_RS02255		hypothetical protein	405421	897
BXP28_RS02260		hypothetical protein	406320	324
BXP28_RS02265		hypothetical protein	406640	306
BXP28_RS02270		hypothetical protein	406951	336
BXP28_RS02275		DUF5072 domain-containing protein	407291	411
BXP28_RS02280		phage major tail protein, TP901-1 family	407715	525
BXP28_RS02285		hypothetical protein	408242	303
BXP28_RS02290		phenylalanine racemase	408670	300
BXP28_RS02295		tape measure domain-containing protein	408990	3201
BXP28_RS02300		hypothetical protein	412193	699
BXP28_RS02305		hypothetical protein	412891	1479
BXP28_RS02310		hypothetical protein	414369	765
BXP28_RS02315		hypothetical protein	415145	201
BXP28_RS02325		hypothetical protein	416181	669
BXP28_RS02330		hypothetical protein	417113	441
BXP28_RS02375		phosphogluconate dehydrogenase (NADP(+)-dependent, decarboxylating)	430563	1413
BXP28_RS02380		hypothetical protein	431977	264
BXP28_RS02385		hypothetical protein	432718	102
BXP28_RS02390		hypothetical protein	433348	1659
BXP28_RS02395		ABC transporter ATP-binding protein	435344	705
BXP28_RS02400		ABC transporter-like protein	436045	1245
BXP28_RS02405		shikimate kinase	437396	543
BXP28_RS02410		hypothetical protein	438042	387
BXP28_RS02420		3-phosphoshikimate 1-carboxyvinyltransferase	438909	1293
BXP28_RS02425		hypothetical protein	440250	792
BXP28_RS02430		CoA-binding protein	441060	426
BXP28_RS02435		hypothetical protein	441783	843
BXP28_RS02445		phosphoenolpyruvate--protein phosphotransferase	444615	1704
BXP28_RS02455		hypothetical protein	447033	411
BXP28_RS02460		catabolite control protein A	447631	1008
BXP28_RS02465		5'-methylthioadenosine/S-adenosylhomocysteine nucleosidase	448691	693
BXP28_RS02475		N-acetyltransferase	450700	639
BXP28_RS02480		acetate--CoA ligase	451554	1725
BXP28_RS02485		membrane carboxypeptidase-like protein	453431	2805
BXP28_RS02490		30S ribosomal protein S4	456586	600
BXP28_RS02495		GGDEF domain-containing protein	457532	2007
BXP28_RS02500		TVP38/TMEM64 family protein	459766	696
BXP28_RS02505		PTS sugar transporter	460573	249
BXP28_RS02510		hypothetical protein	460992	285
BXP28_RS02515		calcium/proton exchanger	461346	1044
BXP28_RS02525		cell division protein FtsW	463067	1167
BXP28_RS02530		hypothetical protein	464243	345
BXP28_RS02545		lipoprotein-like protein	466518	837
BXP28_RS02550		hypothetical protein	467581	459
BXP28_RS02555		asparaginase	468051	1008
BXP28_RS02560		hypothetical protein	469117	264
BXP28_RS02565		hypothetical protein	469600	438
BXP28_RS02570		LysR family transcriptional regulator	470132	912
BXP28_RS02575		phosphatase	471066	840
BXP28_RS02580		UTP--glucose-1-phosphate uridylyltransferase	471907	873
BXP28_RS02585		fibronectin/fibrinogen-binding protein	472987	1788
BXP28_RS02590		calcium-translocating P-type ATPase, SERCA-type	474977	2778
BXP28_RS02595		diaminopimelate epimerase	477878	840
BXP28_RS02605		hypothetical protein	481004	885
BXP28_RS02615		guanylate kinase	482171	642
BXP28_RS02620		DNA-directed RNA polymerase subunit omega	482814	201
BXP28_RS02625		bifunctional phosphopantothenoylcysteine decarboxylase CoaC/phosphopantothenate--cysteine ligase CoaB	483077	1212
BXP28_RS02630		primosomal protein N'	484288	2487
BXP28_RS02635		peptide deformylase	486826	483
BXP28_RS02640		methionyl-tRNA formyltransferase	487308	954
BXP28_RS02645		16S rRNA (cytosine(967)-C(5))-methyltransferase	488358	1386
BXP28_RS02650		23S rRNA (adenine(2503)-C(2))-methyltransferase RlmN	489840	1065
BXP28_RS02655		protein phosphatase PrpC	490924	759
BXP28_RS02660		protein kinase-like protein	491689	2070
BXP28_RS02665		ribosome small subunit-dependent GTPase A	493758	900
BXP28_RS02670		ribulose-phosphate 3-epimerase	494660	663
BXP28_RS02675		stage V sporulation protein M	495661	81
BXP28_RS02680		50S ribosomal protein L28	496131	189
BXP28_RS02685		Asp23/Gls24 family envelope stress response protein	496611	360
BXP28_RS02690		hypothetical protein	496989	1761
BXP28_RS02695		DegV family protein	498791	861
BXP28_RS02705		hypothetical protein	501824	591
BXP28_RS02710		hypothetical protein	502599	288
BXP28_RS02715		hypothetical protein	503115	228
BXP28_RS02720		HlyC/CorC family transporter	503582	1320
BXP28_RS02725		NAD(P)-dependent oxidoreductase	505184	636
BXP28_RS02730		acetyltransferase-like protein	506071	648
BXP28_RS02745		DUF3221 domain-containing protein	509522	402
BXP28_RS02755		hemin ABC transporter ATP-binding protein	510320	687
BXP28_RS02760		hypothetical protein	511003	1101
BXP28_RS02765		two-component sensor histidine kinase	512182	1380
BXP28_RS02770		DNA-binding response regulator	513593	696
BXP28_RS02775		copper-translocating P-type ATPase	514496	2133
BXP28_RS02780		transcriptional regulator	516838	363
BXP28_RS02785		hypothetical protein	517268	183
BXP28_RS02790		transcriptional regulator	517863	348
BXP28_RS02805	polYB	DNA polymerase IV	519849	1248
BXP28_RS02810		YolD-like family protein	521093	339
BXP28_RS02815		ABC transporter-like protein	521861	318
BXP28_RS02820		two-component sensor histidine kinase-like protein	522583	1338
BXP28_RS02825		glutamate dehydrogenase	524076	1251
BXP28_RS02835		hypothetical protein	526440	204
BXP28_RS02840		hypothetical protein	527510	618
BXP28_RS02850		hypothetical protein	528612	552
BXP28_RS02855		transcriptional regulator	529310	225
BXP28_RS02860		hypothetical protein	529801	216
BXP28_RS02865		hypothetical protein	530123	210
BXP28_RS02870		membrane protein	530415	516
BXP28_RS02875		hypothetical protein	531042	327
BXP28_RS02885		hypothetical protein	532369	258
BXP28_RS02890		hypothetical protein	533057	207
BXP28_RS02915		hypothetical protein	535864	243
BXP28_RS02920		hypothetical protein	536497	1332
BXP28_RS02930		hypothetical protein	539090	390
BXP28_RS02940		transcriptional regulator	540105	198
BXP28_RS02945		hypothetical protein	540852	558
BXP28_RS02950		pantetheine-phosphate adenylyltransferase	541427	510
BXP28_RS02955		spore cortex formation factor-like protein	541947	1350
BXP28_RS02960		hypothetical protein	543481	1074
BXP28_RS02965		hypothetical protein	544830	324
BXP28_RS02970		50S ribosomal protein L32	545272	174
BXP28_RS02975		fatty acid biosynthesis transcriptional regulator	545621	591
BXP28_RS02980		phosphate acyltransferase	546213	987
BXP28_RS02985		ketoacyl-ACP synthase III	547210	987
BXP28_RS02990		malonyl CoA-acyl carrier protein transacylase	548228	936
BXP28_RS02995		beta-ketoacyl-ACP reductase	549263	741
BXP28_RS03000		acyl carrier protein	550122	234
BXP28_RS03005		beta-ketoacyl-[acyl-carrier-protein] synthase II	550445	1236
BXP28_RS03010		ribonuclease III	551860	702
BXP28_RS03015		chromosome segregation protein SMC	552730	3579
BXP28_RS03020		signal recognition particle-docking protein FtsY	556393	1008
BXP28_RS03025		DNA-binding protein	557534	363
BXP28_RS03030		signal recognition particle protein	557926	1368
BXP28_RS03035		30S ribosomal protein S16	559335	273
BXP28_RS03040		RNA-binding protein	559630	231
BXP28_RS03045		ribosome maturation factor RimM	560086	522
BXP28_RS03050		tRNA (guanosine(37)-N1)-methyltransferase TrmD	560604	753
BXP28_RS03055		50S ribosomal protein L19	561499	342
BXP28_RS03060		signal peptidase I	561952	603
BXP28_RS03065		ribosome biogenesis GTPase YlqF	562646	882
BXP28_RS03070		ribonuclease HII	563820	684
BXP28_RS03075		hypothetical protein	564558	825
BXP28_RS03080		hypothetical protein	565625	744
BXP28_RS03085		flagellar biosynthesis-like protein	566365	333
BXP28_RS03090		YraN family protein	566707	405
BXP28_RS03095		hypothetical protein	567209	426
BXP28_RS03100		recombinase family protein	567631	1683
BXP28_RS03105		transcriptional regulator	569315	339
BXP28_RS03110		hypothetical protein	569694	276
BXP28_RS03115		hypothetical protein	570086	198
BXP28_RS03120		hypothetical protein	570298	270
BXP28_RS03125		hypothetical protein	570588	204
BXP28_RS03140		hypothetical protein	571564	753
BXP28_RS03145		hypothetical protein	572313	576
BXP28_RS03155		hypothetical protein	573128	513
BXP28_RS03160		hypothetical protein	573727	345
BXP28_RS03165		hypothetical protein	574289	264
BXP28_RS03170		hypothetical protein	574549	549
BXP28_RS03175		hypothetical protein	575100	639
BXP28_RS03185		hypothetical protein	576141	390
BXP28_RS03195		hypothetical protein	576939	783
BXP28_RS03210		endodeoxyribonuclease RusA	578763	375
BXP28_RS03215		hypothetical protein	579319	366
BXP28_RS03220		DNA-methyltransferase-like protein	579701	783
BXP28_RS03235		hypothetical protein	580927	246
BXP28_RS03240		transcriptional regulator	581441	438
BXP28_RS03245		hypothetical protein	582084	345
BXP28_RS03250		HicB family protein	582483	417
BXP28_RS03255		addiction module toxin, HicA family	582930	204
BXP28_RS03265		endonuclease	583614	345
BXP28_RS03365		hypothetical protein	600076	276
BXP28_RS03375		hypothetical protein	600805	969
BXP28_RS03385		hypothetical protein	602130	444
BXP28_RS03390		hypothetical protein	603426	2928
BXP28_RS03400		hypothetical protein	607014	186
BXP28_RS03405		XRE family transcriptional regulator	607668	228
BXP28_RS03415		DUF4352 domain-containing protein	608365	552
BXP28_RS03420		hypothetical protein	609140	669
BXP28_RS03430		dipeptidyl aminopeptidase/acylaminoacyl-peptidase	610448	357
BXP28_RS03435		hypothetical protein	611091	237
BXP28_RS03440		transcriptional regulator	611367	336
BXP28_RS03445		hypothetical protein	611824	1002
BXP28_RS03450		hypothetical protein	613007	396
BXP28_RS03455		hypothetical protein	613434	261
BXP28_RS03460		hypothetical protein	613711	189
BXP28_RS03465		succinate--CoA ligase subunit beta	614081	1161
BXP28_RS03470		succinate--CoA ligase subunit alpha	615298	936
BXP28_RS03480		DNA topoisomerase I	617593	2091
BXP28_RS03485		FADH(2)-oxidizing methylenetetrahydrofolate--tRNA-(uracil(54)-C(5))- methyltransferase TrmFO	619696	1329
BXP28_RS03490		ATP-dependent protease subunit HslV	621203	543
BXP28_RS03495		ATP-dependent protease ATP-binding subunit HslU	621915	1395
BXP28_RS03500		GTP-sensing pleiotropic transcriptional regulator CodY	623344	786
BXP28_RS03505		flagellar basal-body rod protein FlgB	624373	411
BXP28_RS03510		flagellar basal body rod protein FlgC	624787	450
BXP28_RS03515		flagellar hook-basal body complex protein FliE	625258	315
BXP28_RS03520		flagellar M-ring protein FliF	625674	1584
BXP28_RS03525		flagellar motor switch protein FliG	627270	1017
BXP28_RS03535		flagellar protein export ATPase FliI	629103	1323
BXP28_RS03540		flagellar export protein FliJ	630436	444
BXP28_RS03545		protein kinase PKN/PRK1, effector,flagellar motor switch protein FliG-like protein	630905	912
BXP28_RS03550		flagellar hook-length control protein FliK	631852	1404
BXP28_RS03555		hypothetical protein	633291	594
BXP28_RS03560		hypothetical protein	633881	390
BXP28_RS03565	flgG	flagellar basal body rod protein FlgG	634359	813
BXP28_RS03570		flagellar-like protein	635224	222
BXP28_RS03585		flagellar motor switch phosphatase FliY	636928	1248
BXP28_RS03595		response regulator	639600	363
BXP28_RS03605		flagellar biosynthetic protein FliP	640632	768
BXP28_RS03610		flagellar export apparatus protein FliQ	641422	270
BXP28_RS03615		flagellar biosynthesis protein FliR	641704	780
BXP28_RS03620		flagellar biosynthesis protein FlhB	642525	1092
BXP28_RS03625		flagellar biosynthesis protein FlhA	643642	2034
BXP28_RS03630		flagellar biosynthesis protein FlhF	645672	1383
BXP28_RS03640		chemotaxis response regulator protein-glutamate methylesterase	647954	1143
BXP28_RS03650		chemotaxis protein CheW	651310	462
BXP28_RS03655		chemotaxis protein CheC	651775	618
BXP28_RS03660		sequence specific deamidase-like protein	652389	495
BXP28_RS03665		hypothetical protein	652887	435
BXP28_RS03670		RNA polymerase sigma factor SigD-like protein	653337	789
BXP28_RS03675		DUF342 domain-containing protein	654152	1404
BXP28_RS03680		hypothetical protein	655597	348
BXP28_RS03685		hypothetical protein	655959	555
BXP28_RS03695		30S ribosomal protein S2	657226	699
BXP28_RS03700	tsf	translation elongation factor Ts	658056	651
BXP28_RS03705		UMP kinase	658934	726
BXP28_RS03710		ribosome-recycling factor	659663	555
BXP28_RS03715		isoprenyl transferase	660289	777
BXP28_RS03720		phosphatidate cytidylyltransferase	661089	789
BXP28_RS03725		1-deoxy-D-xylulose-5-phosphate reductoisomerase	661911	1152
BXP28_RS03730		RIP metalloprotease RseP	663400	1254
BXP28_RS03735		proline--tRNA ligase	664731	1446
BXP28_RS03740	polC	DNA polymerase III subunit alpha	666261	4308
BXP28_RS03745		ribosome assembly cofactor RimP	670752	462
BXP28_RS03750	nusA	transcription termination/antitermination protein NusA	671251	1098
BXP28_RS03765		translation initiation factor IF-2	672999	2460
BXP28_RS03770		ribosome-binding factor A	675465	357
BXP28_RS03775		bifunctional oligoribonuclease/PAP phosphatase NrnA	675818	999
BXP28_RS03780		tRNA pseudouridine(55) synthase TruB	676813	912
BXP28_RS03785		bifunctional riboflavin kinase/FMN adenylyltransferase	677768	936
BXP28_RS03790		30S ribosomal protein S15	678868	270
BXP28_RS03795		polyribonucleotide nucleotidyltransferase	679364	2118
BXP28_RS03800		sugar deacetylase-like protein	681696	1017
BXP28_RS03805		peptidase M16	682809	1251
BXP28_RS03815		spore dipicolinate synthase subunit A-like protein	684682	897
BXP28_RS03820		dipicolinate synthase subunit B	685580	597
BXP28_RS03825		aspartate-semialdehyde dehydrogenase	686280	1041
BXP28_RS03835		4-hydroxy-tetrahydrodipicolinate synthase	688612	864
BXP28_RS03840		ribonuclease J	689666	1677
BXP28_RS03845		translocation-enhancing protein TepA	691519	738
BXP28_RS03855		DNA translocase FtsK	692582	2502
BXP28_RS03860		spore cortex-lytic enzyme	695332	801
BXP28_RS03865		peptidase M16	696299	1287
BXP28_RS03870		peptidase M16	697582	1287
BXP28_RS03875		3-ketoacyl-ACP reductase	698868	753
BXP28_RS03880		DUF3243 domain-containing protein	699754	252
BXP28_RS03885		hypothetical protein	700109	864
BXP28_RS03890		hypothetical protein	701075	765
BXP28_RS03895		transcriptional regulator	701892	1008
BXP28_RS03900		YajQ family cyclic di-GMP-binding protein	702928	480
BXP28_RS03905		30S ribosomal protein S12 methylthiotransferase RimO	703561	1329
BXP28_RS03910		CDP-diacylglycerol--glycerol-3-phosphate 3-phosphatidyltransferase	704886	579
BXP28_RS03915		competence/damage-inducible protein A	705594	1257
BXP28_RS03920		DNA recombination/repair protein RecA	707040	1044
BXP28_RS03925		recombination regulator RecX-like protein	708182	657
BXP28_RS03930		ribonuclease Y	709334	1542
BXP28_RS03935		metallophosphoesterase	710983	795
BXP28_RS03940		stage V sporulation protein S	711890	261
BXP28_RS03945		renal dipeptidase	712307	936
BXP28_RS03950		2-oxoglutarate ferredoxin oxidoreductase subunit alpha	713447	1749
BXP28_RS03960		propanediol utilization protein	716173	570
BXP28_RS03965		tRNA (N6-isopentenyl adenosine(37)-C2)-methylthiotransferase MiaB	716874	1482
BXP28_RS03970		membrane protein	718420	390
BXP28_RS03975		hypothetical protein	719222	1377
BXP28_RS03980		universal stress protein	720837	432
BXP28_RS03985		YqaE/Pmp3 family membrane protein	721470	204
BXP28_RS04000		hypothetical protein	724455	393
BXP28_RS04005		hypothetical protein	724944	666
BXP28_RS04040		hypothetical protein	733749	198
BXP28_RS04055		inorganic phosphate transporter	735275	999
BXP28_RS04060		peptidase M24 family protein	736469	1089
BXP28_RS04065		hypothetical protein	737701	1026
BXP28_RS04070		bifunctional ADP-dependent (S)-NAD(P)H-hydrate dehydratase/NAD(P)H-hydrate epimerase	738742	1251
BXP28_RS04075		hypothetical protein	740950	180
BXP28_RS04080		spore autolysin-like protein	741145	1173
BXP28_RS04085		betaine-aldehyde dehydrogenase	742367	1500
BXP28_RS04090		transcriptional regulator	744118	579
BXP28_RS04095		glycine/betaine ABC transporter	744996	1200
BXP28_RS04100		glycine/betaine ABC transporter permease	746192	1728
BXP28_RS04115		hypothetical protein	749826	279
BXP28_RS04125		hypothetical protein	751724	813
BXP28_RS04130		K+/H+ antiporter	752649	1506
BXP28_RS04135		hypothetical protein	754597	552
BXP28_RS04140		hypothetical protein	755550	1596
BXP28_RS04145		hypothetical protein	757328	849
BXP28_RS04150		GntR family transcriptional regulator	758303	723
BXP28_RS04155		SIS domain-containing protein	759085	1179
BXP28_RS04160		ribonucleoside-diphosphate reductase subunit alpha	761002	2280
BXP28_RS04165		ribonucleotide-diphosphate reductase subunit beta-like protein	763336	1032
BXP28_RS04170		oligopeptide ABC transporter substrate-binding protein	764528	1800
BXP28_RS04175		ABC transporter permease	766342	906
BXP28_RS04180		ABC transporter permease	767266	966
BXP28_RS04190		ABC transporter ATP-binding protein	769158	1020
BXP28_RS04195		UDP-glucose 4-epimerase	770324	963
BXP28_RS04200		hypothetical protein	771668	792
BXP28_RS04210		UDP-N-acetyl-D-glucosamine dehydrogenase	773130	1314
BXP28_RS04220		N-acetyltransferase	775430	591
BXP28_RS04225		DegT/DnrJ/EryC1/StrS family aminotransferase	776039	1107
BXP28_RS04240		hypothetical protein	778411	1599
BXP28_RS04245		hypothetical protein	780013	1407
BXP28_RS04250		hypothetical protein	781447	1299
BXP28_RS04255		hypothetical protein	782742	1197
BXP28_RS04260		hypothetical protein	783985	1083
BXP28_RS04265		sugar transferase	785087	1368
BXP28_RS04270		hypothetical protein	786459	732
BXP28_RS04280		hypothetical protein	787468	1569
BXP28_RS04285		AbrB/MazE/SpoVT family DNA-binding domain-containing protein	789191	267
BXP28_RS04290		bifunctional 3-deoxy-7-phosphoheptulonate synthase/chorismate mutase	789641	1086
BXP28_RS04295		4Fe-4S ferredoxin iron-sulfur-binding domain protein	791214	234
BXP28_RS04305		8-amino-7-oxononanoate synthase	792724	1176
BXP28_RS04310		hypothetical protein	794602	642
BXP28_RS04330		hypothetical protein	797471	180
BXP28_RS04335		sodium-dependent transporter	798065	1341
BXP28_RS04345		oligopeptide transporter, OPT family	799709	1941
BXP28_RS04350		PqqD family protein	801716	321
BXP28_RS04370		hypothetical protein	803862	1002
BXP28_RS04375		hypothetical protein	805224	792
BXP28_RS04380		hypothetical protein	806046	675
BXP28_RS04385		N-acetyltransferase	806769	564
BXP28_RS04390		hypothetical protein	807590	900
BXP28_RS04400		hypothetical protein	808996	186
BXP28_RS04420		hypothetical protein	812080	516
BXP28_RS04430		hypothetical protein	813786	2703
BXP28_RS04440		surfactin synthetase-like protein	819778	1662
BXP28_RS04445		hypothetical protein	821558	318
BXP28_RS04455		plipastatin synthetase-like protein	827507	2829
BXP28_RS04465		L-serine dehydratase, iron-sulfur-dependent subunit beta	831129	663
BXP28_RS04470		L-serine dehydratase, iron-sulfur-dependent subunit alpha	831818	882
BXP28_RS04480		NfeD family protein	834418	432
BXP28_RS04485		paraslipin	834853	927
BXP28_RS04490		dicarboxylate/amino acid:cation symporter	835948	1278
BXP28_RS04495		C4-dicarboxylate-binding-like protein	837483	1059
BXP28_RS04510		hypothetical protein	841050	234
BXP28_RS04515		low molecular weight phosphotyrosine protein phosphatase	841884	483
BXP28_RS04525		alanine-anticapsin ligase-like protein	843761	1206
BXP28_RS04530		oxidoreductase-like protein	844988	996
BXP28_RS04535		phosphoenolpyruvate phosphomutase	846004	894
BXP28_RS04540		hypothetical protein	846984	1530
BXP28_RS04545		MFS transporter	848743	1236
BXP28_RS04550		GapA-binding peptide SR1P	850260	165
BXP28_RS04555		pyruvate, phosphate dikinase	850424	2694
BXP28_RS04560		hypothetical protein	853210	630
BXP28_RS04565		pyruvate, phosphate dikinase regulatory protein	853846	804
BXP28_RS04570		ABC transporter ATP-binding protein	854829	1746
BXP28_RS04575		tyrosine recombinase XerS	856636	1083
BXP28_RS04580		5-methyltetrahydropteroyltriglutamate-- homocysteine methyltransferase	858304	2301
BXP28_RS04590		hypothetical protein	862350	576
BXP28_RS04595		hypothetical protein	863277	303
BXP28_RS04600		magnesium-translocating P-type ATPase	863868	2649
BXP28_RS04605		magnesium transporter	866624	1335
BXP28_RS04625		two-component sensor histidine kinase	872427	1455
BXP28_RS04630		hypothetical protein	874190	1368
BXP28_RS04645		5'-nucleotidase, lipoprotein e(P4) family	876248	831
BXP28_RS04650		hypothetical protein	877426	252
BXP28_RS04655		hypothetical protein	877717	300
BXP28_RS04660		anion permease	878222	888
BXP28_RS04665		MATE family efflux transporter	879202	1410
BXP28_RS04675		hypothetical protein	881632	522
BXP28_RS04680		hypothetical protein	882186	255
BXP28_RS04685		hypothetical protein	882441	267
BXP28_RS04690		hypothetical protein	882782	141
BXP28_RS04695		hypothetical protein	882937	306
BXP28_RS04705		catechol-2 3-dioxygenase membrane subunit-like protein	884442	390
BXP28_RS04710		cell wall hydrolase	884998	429
BXP28_RS04720		GNAT family N-acetyltransferase	886915	549
BXP28_RS04725		hypothetical protein	887841	207
BXP28_RS04740		alpha/beta hydrolase	892222	777
BXP28_RS04745		hypothetical protein	893104	201
BXP28_RS04765		hypothetical protein	895976	243
BXP28_RS04780		hypothetical protein	897335	1359
BXP28_RS04790		hypothetical protein	899286	201
BXP28_RS04795		hypothetical protein	899886	507
BXP28_RS04810		hypothetical protein	902823	192
BXP28_RS04815		membrane protein	903818	312
BXP28_RS04820		hypothetical protein	904718	318
BXP28_RS04830		GntR family transcriptional regulator	906213	678
BXP28_RS04835		permease DsdX	907001	1362
BXP28_RS04840		gluconate kinase	908397	1563
BXP28_RS04850		metallophosphoesterase	910406	828
BXP28_RS04855		glycosyltransferase-like protein	911410	1119
BXP28_RS04865		PTS glucose transporter subunit IIB	912901	1533
BXP28_RS04870		N-acetylmannosamine-6-phosphate 2-epimerase	914438	681
BXP28_RS04875		MurR/RpiR family transcriptional regulator	915154	792
BXP28_RS04880		hypothetical protein	916095	297
BXP28_RS04890		hypothetical protein	919248	663
BXP28_RS04895		hypothetical protein	920251	774
BXP28_RS04900		hypothetical protein	921021	321
BXP28_RS04910		dTDP-glucose pyrophosphorylase-like protein	922283	1017
BXP28_RS04915		hypothetical protein	923414	1068
BXP28_RS04930		NAD(P)/FAD-dependent oxidoreductase	926832	1200
BXP28_RS04935		MBL fold metallo-hydrolase	928106	1431
BXP28_RS04940		hypothetical protein	929636	300
BXP28_RS04945		ribonuclease	930054	426
BXP28_RS04950		ribonuclease inhibitor-like protein	930476	297
BXP28_RS04965		hypothetical protein	932676	1281
BXP28_RS04970		delta-lactam-biosynthetic de-N-acetylase	934070	786
BXP28_RS04975	gpmA	2,3-bisphosphoglycerate-dependent phosphoglycerate mutase	934911	735
BXP28_RS04980		hypothetical protein	935836	369
BXP28_RS04990		cation-efflux pump	937187	897
BXP28_RS04995		hypothetical protein	938208	564
BXP28_RS05000		antitoxin	938855	1467
BXP28_RS05005		hypothetical protein	940350	732
BXP28_RS05010		transcriptional regulator	941260	759
BXP28_RS05020		hypothetical protein	943337	264
BXP28_RS05025		HtrA-like serine protease-like protein	944042	783
BXP28_RS05030		hypothetical protein	944914	1137
BXP28_RS05035		hypothetical protein	946074	201
BXP28_RS05040		ATP-binding protein	946919	885
BXP28_RS05045		hypothetical protein	947815	612
BXP28_RS05055		helix-turn-helix domain-containing protein	949393	495
BXP28_RS05060		hypothetical protein	949994	162
BXP28_RS05065		MFS transporter	950226	819
BXP28_RS05070		2,4-dienoyl-CoA reductase	952127	765
BXP28_RS05075		GntR family transcriptional regulator	953151	636
BXP28_RS05095		2-hydroxyglutaryl-CoA dehydratase	958931	1653
BXP28_RS05100		hypothetical protein	960937	375
BXP28_RS05110		MFS transporter	963492	1203
BXP28_RS05115		TetR family transcriptional regulator	964717	582
BXP28_RS05120		TetR family transcriptional regulator	965471	585
BXP28_RS05125		aryl-phospho-beta-D-glucosidase	966369	1410
BXP28_RS05130		GntR family transcriptional regulator	967809	708
BXP28_RS05140		hypothetical protein	969492	720
BXP28_RS05145		hypothetical protein	970513	468
BXP28_RS05150		hypothetical protein	971048	483
BXP28_RS05160		hypothetical protein	971846	807
BXP28_RS05165		hypothetical protein	972649	804
BXP28_RS05170		multidrug ABC transporter ATP-binding protein	973465	651
BXP28_RS05175		hypothetical protein	974159	975
BXP28_RS05180		hypothetical protein	975629	309
BXP28_RS05185		phosphoenolpyruvate synthase-like protein	976133	2610
BXP28_RS05205		malonyl CoA-acyl carrier protein transacylase	991977	1200
BXP28_RS05215		VOC family protein	995665	426
BXP28_RS05220		LysR family transcriptional regulator	996191	900
BXP28_RS05225		hypothetical protein	998157	234
BXP28_RS05235		hypothetical protein	1000306	927
BXP28_RS05240		hypothetical protein	1001440	939
BXP28_RS05245		site-specific tyrosine recombinase XerD-like protein	1002691	699
BXP28_RS05255		SAM-dependent methyltransferase	1006756	1497
BXP28_RS05275		DNA resolvase	1013077	456
BXP28_RS05300		transposase	1016130	243
BXP28_RS05310		N-acetyltransferase	1017526	540
BXP28_RS05315		methylisocitrate lyase	1018477	918
BXP28_RS05320		2-methylcitrate dehydratase	1019432	1416
BXP28_RS05325		citrate synthase 3-like protein	1020873	1119
BXP28_RS05330		monooxygenase-like protein	1022529	318
BXP28_RS05335		SrtB family sortase	1022931	792
BXP28_RS05340		ABC transporter ATP-binding protein	1023748	750
BXP28_RS05350		heme ABC transporter substrate-binding protein IsdE	1025505	861
BXP28_RS05355		hypothetical protein	1026486	1359
BXP28_RS05360		heme uptake protein IsdC	1027879	711
BXP28_RS05365		arginase	1028976	879
BXP28_RS05370		ornithine--oxo-acid transaminase	1029989	1197
BXP28_RS05380		aminotransferase class V-fold PLP-dependent enzyme	1032119	1146
BXP28_RS05385		phosphonopyruvate decarboxylase	1033279	1146
BXP28_RS05390		phosphoenolpyruvate mutase	1034421	900
BXP28_RS05395		spore coat associated-like protein	1035342	759
BXP28_RS05400		LysR family transcriptional regulator	1036357	894
BXP28_RS05405		asparagine synthetase B	1037391	1863
BXP28_RS05410		hypothetical protein	1039320	1539
BXP28_RS05415		hypothetical protein	1040916	879
BXP28_RS05425		sugar phosphate isomerase	1042647	864
BXP28_RS05430		amidohydrolase-like protein	1043832	246
BXP28_RS05435		hypothetical protein	1044136	771
BXP28_RS05440		2,3-diaminopropionate biosynthesis protein SbnB	1044978	969
BXP28_RS05445		2,3-diaminopropionate biosynthesis protein SbnA	1045972	984
BXP28_RS05455		hypothetical protein	1048221	252
BXP28_RS05460		hypothetical protein	1048478	1053
BXP28_RS05465		non-ribosomal peptide synthetase	1049627	4500
BXP28_RS05470		transcription antitermination-like protein NusG	1054467	531
BXP28_RS05475		phosphopantetheine-binding protein	1055012	270
BXP28_RS05480		3-hydroxybutyryl-CoA dehydrogenase	1055310	858
BXP28_RS05485		hypothetical protein	1056199	3108
BXP28_RS05490		hypothetical protein	1059317	942
BXP28_RS05505		polyketide synthase-like protein 1	1068501	5583
BXP28_RS05510		hypothetical protein	1074084	3366
BXP28_RS05520		non-ribosomal peptide synthetase	1078849	3300
BXP28_RS05525		non-ribosomal peptide synthetase	1082195	3999
BXP28_RS05535		non-ribosomal peptide synthetase	1091525	5163
BXP28_RS05545		hybrid non-ribosomal peptide synthetase/type I polyketide synthase	1100601	7767
BXP28_RS05550		acetyltransferase-like protein	1108460	828
BXP28_RS05560		hypothetical protein	1110215	591
BXP28_RS05570		hypothetical protein	1111987	777
BXP28_RS05575		divalent metal cation transporter	1113346	1359
BXP28_RS05580		hypothetical protein	1115128	1896
BXP28_RS05585		FCD domain-containing protein	1117573	345
BXP28_RS05595		hypothetical protein	1119047	129
BXP28_RS05600		glutaminase A	1120041	942
BXP28_RS05605		hypothetical protein	1121159	339
BXP28_RS05610		LysR family transcriptional regulator	1121743	891
BXP28_RS05615		branched chain amino acid aminotransferase	1122758	1071
BXP28_RS05620		hypothetical protein	1123932	831
BXP28_RS05625		futalosine hydrolase	1124759	705
BXP28_RS05630		hypothetical protein	1125468	183
BXP28_RS05635		hypothetical protein	1125798	441
BXP28_RS05645		hypothetical protein	1126568	243
BXP28_RS05650		hypothetical protein	1127009	447
BXP28_RS05655		hypothetical protein	1127462	180
BXP28_RS05660		germination protein	1127649	423
BXP28_RS05665		RNA polymerase sigma factor RpoD	1128157	1104
BXP28_RS05670		hypothetical protein	1129421	195
BXP28_RS05685		peptidase M4 family protein	1131680	1590
BXP28_RS05695		hypothetical protein	1134705	273
BXP28_RS05705		alpha,alpha-phosphotrehalase	1135946	1683
BXP28_RS05710		protein associated with the phosphotransferase system	1137645	1434
BXP28_RS05715		trehalose operon repressor	1139498	711
BXP28_RS05720		peptide-methionine (S)-S-oxide reductase	1140679	504
BXP28_RS05725		sporulation membrane protein YtaF	1141354	627
BXP28_RS05735		rod shape-determining protein RodA	1142741	1158
BXP28_RS05740		DNA-binding response regulator	1144681	1602
BXP28_RS05745		two-component sensor histidine kinase	1146279	1824
BXP28_RS05750		peptide permease	1148109	1554
BXP28_RS05755		glycerophosphodiester phosphodiesterase-like protein	1149936	1800
BXP28_RS05760		cysteine methyltransferase	1151732	522
BXP28_RS05770		hypothetical protein	1153821	186
BXP28_RS05775		hypothetical protein	1154061	342
BXP28_RS05780		UDP-N-acetylglucosamine 2-epimerase (non-hydrolyzing)	1154709	1137
BXP28_RS05785		hypothetical protein	1156086	186
BXP28_RS05790		nitric oxide synthase	1156828	1167
BXP28_RS05795		amino acid permease-like protein	1158115	1368
BXP28_RS05800		hypothetical protein	1159632	204
BXP28_RS05805		hypothetical protein	1159951	699
BXP28_RS05815		UDP-N-acetylmuramoyl-L-alanyl-D-glutamate--2, 6-diaminopimelate ligase	1161163	1509
BXP28_RS05820		hypothetical protein	1162751	1932
BXP28_RS05825		membrane protein	1164864	381
BXP28_RS05830		anion permease	1165256	834
BXP28_RS05835		Lrp/AsnC family transcriptional regulator	1166271	456
BXP28_RS05845		transcriptional regulator	1167534	375
BXP28_RS05850		hypothetical protein	1168074	174
BXP28_RS05855		short chain dehydrogenase	1168352	723
BXP28_RS05860		disulfide bond formation protein B	1169117	435
BXP28_RS05865		disulfide dehydrogenase	1169560	636
BXP28_RS05870		hypothetical protein	1170364	846
BXP28_RS05875		negative transcriptional regulator CopY-like protein	1171212	414
BXP28_RS05880		(p)ppGpp synthetase	1171771	666
BXP28_RS05885	gpmA	phosphoglyceromutase	1172662	768
BXP28_RS05890		cysteine dioxygenase-like protein	1173580	480
BXP28_RS05895		hypothetical protein	1174218	315
BXP28_RS05900		hypothetical protein	1174727	300
BXP28_RS05905		3-carboxymuconate cyclase	1175089	1140
BXP28_RS05910		hypothetical protein	1176259	258
BXP28_RS05915		iron-siderophore ABC transporter-like protein	1176740	918
BXP28_RS05930		iron-siderophore ABC transporter-like protein	1179479	954
BXP28_RS05935		sulfurtransferase FdhD	1180735	804
BXP28_RS05940		hypothetical protein	1181555	492
BXP28_RS05945		formate dehydrogenase subunit alpha	1182049	2949
BXP28_RS05950		hypothetical protein	1185542	228
BXP28_RS05955		hypothetical protein	1185793	195
BXP28_RS05960		hypothetical protein	1186596	453
BXP28_RS05975		MerR family transcriptional regulator	1189067	744
BXP28_RS05995		hypothetical protein	1191064	396
BXP28_RS06000		hypothetical protein	1192452	633
BXP28_RS06020		hypothetical protein	1196036	186
BXP28_RS06025		hypothetical protein	1196433	393
BXP28_RS06030		hypothetical protein	1196961	396
BXP28_RS06040		cyanate hydratase	1197782	375
BXP28_RS06045		hypothetical protein	1198276	423
BXP28_RS06050		amino acid ABC transporter ATP-binding protein	1198743	747
BXP28_RS06060		amino acid ABC transporter substrate-binding protein	1200191	867
BXP28_RS06065		TetR/AcrR family transcriptional regulator	1201152	582
BXP28_RS06070		MarR family transcriptional regulator	1202232	246
BXP28_RS06080		hypothetical protein	1202823	243
BXP28_RS06085		hypothetical protein	1203857	1413
BXP28_RS06090		hypothetical protein	1205561	204
BXP28_RS06095		hypothetical protein	1206137	261
BXP28_RS06100		hypothetical protein	1206409	549
BXP28_RS06105		hypothetical protein	1207411	1533
BXP28_RS06110		hypothetical protein	1208946	540
BXP28_RS06115		XRE family transcriptional regulator	1209685	174
BXP28_RS06130		spore coat associated-like protein	1212001	759
BXP28_RS06135		hypothetical protein	1213121	186
BXP28_RS06140		hypothetical protein	1213764	573
BXP28_RS06155		7,8-dihydro-8-oxoguanine triphosphatase	1215066	558
BXP28_RS06160		MurR/RpiR family transcriptional regulator	1215706	783
BXP28_RS06165		1-phosphofructokinase	1216659	930
BXP28_RS06170		fructose permease-like protein	1217588	1434
BXP28_RS06175		fructose-bisphosphate aldolase	1219079	879
BXP28_RS06180		D-alanyl-D-alanine carboxypeptidase	1220321	897
BXP28_RS06185		4-hydroxyphenylacetate 3-monooxygenase, oxygenase component	1221465	1476
BXP28_RS06190		replication terminator-like protein	1222977	363
BXP28_RS06195		hypothetical protein	1223828	225
BXP28_RS06200		UDP-N-acetylenolpyruvoylglucosamine reductase	1224268	924
BXP28_RS06205		hydroxylamine reductase	1225309	1290
BXP28_RS06210		nitronate monooxygenase	1226830	1074
BXP28_RS06215		N-acetyltransferase	1227970	468
BXP28_RS06220		hypothetical protein	1228649	417
BXP28_RS06225		arabinogalactan oligomer permease-like protein	1229131	846
BXP28_RS06235		maltose ABC transporter substrate-binding protein	1231298	1284
BXP28_RS06240		LacI family transcriptional regulator	1232981	1032
BXP28_RS06255		N-acetyltransferase	1235387	435
BXP28_RS06260		sugar-phosphatase	1236030	834
BXP28_RS06265		hypothetical protein	1236952	711
BXP28_RS06270		hypothetical protein	1237768	453
BXP28_RS06275		hypothetical protein	1238305	603
BXP28_RS06280		isomerase	1239088	903
BXP28_RS06285		HlyC/CorC family transporter	1240423	1290
BXP28_RS06290		hypothetical protein	1241998	738
BXP28_RS06300		membrane protein	1243378	600
BXP28_RS06305		transcriptional regulator	1244099	435
BXP28_RS06310		circular bacteriocin, circularin A/uberolysin family protein	1244958	216
BXP28_RS06315		hypothetical protein	1245298	1689
BXP28_RS06325		hypothetical protein	1247727	207
BXP28_RS06330		hypothetical protein	1248121	324
BXP28_RS06335		hypothetical protein	1248461	672
BXP28_RS06340		MFS transporter	1249204	1206
BXP28_RS06345		hypothetical protein	1250568	936
BXP28_RS06350		hypothetical protein	1252273	219
BXP28_RS06355		hypothetical protein	1252600	624
BXP28_RS06360		hypothetical protein	1253611	267
BXP28_RS06365		gamma-aminobutyrate permease	1254216	1452
BXP28_RS06370		hypothetical protein	1256338	222
BXP28_RS06375		serine--tRNA ligase	1256596	1290
BXP28_RS06380		formate--tetrahydrofolate ligase	1258444	1632
BXP28_RS06385		DUF441 family protein	1260192	453
BXP28_RS06390		hypothetical protein	1260664	618
BXP28_RS06395		protein associated with the phosphotransferase system	1261802	1518
BXP28_RS06400		endo-beta-N-acetylglucosaminidase	1263439	2745
BXP28_RS06405		hypothetical protein	1266737	600
BXP28_RS06410		hypothetical protein	1267551	297
BXP28_RS06415		amino acid APC transporter	1268160	1422
BXP28_RS06420		hypothetical protein	1269777	1842
BXP28_RS06425		D-serine dehydratase	1271856	1362
BXP28_RS06430		DNA-binding protein	1273370	546
BXP28_RS06435		MFS transporter	1274098	1617
BXP28_RS06440		TetR family transcriptional regulator	1275758	900
BXP28_RS06445		hypothetical protein	1277302	525
BXP28_RS06450		hypothetical protein	1278065	201
BXP28_RS06455		hypothetical protein	1278367	318
BXP28_RS06460		hydrolase	1279006	813
BXP28_RS06465		transcriptional regulator	1280055	990
BXP28_RS06475		magnesium transporter	1281335	585
BXP28_RS06480		hypothetical protein	1281977	870
BXP28_RS06485		hypothetical protein	1282850	195
BXP28_RS06490		thioredoxin-disulfide reductase	1283149	954
BXP28_RS06495		NrdH-redoxin	1284225	237
BXP28_RS06500		hypothetical protein	1284735	252
BXP28_RS06505		dihydroxy-acid dehydratase	1285178	1686
BXP28_RS06515		GNAT family N-acetyltransferase	1287528	429
BXP28_RS06520		FAD-dependent disulfide oxidoreductase-like protein	1288174	975
BXP28_RS06525		hypothetical protein	1289155	711
BXP28_RS06530		methionine import ATP-binding protein MetN	1290255	1005
BXP28_RS06535		methionine ABC transporter permease component-like protein	1291263	660
BXP28_RS06540		methionine ABC transporter substrate-binding lipoprotein-like protein	1291991	828
BXP28_RS06545		hypothetical protein	1293257	300
BXP28_RS06550		DNA-3-methyladenine glycosylase I	1293611	579
BXP28_RS06555		TatD family deoxyribonuclease	1294218	786
BXP28_RS06560		nitrate ABC transporter ATP-binding protein	1295008	777
BXP28_RS06565		ABC transporter permease	1295802	768
BXP28_RS06570		hypothetical protein	1296566	291
BXP28_RS06580		patatin family protein	1298201	852
BXP28_RS06585		hypothetical protein	1299240	288
BXP28_RS06590		hypothetical protein	1299609	315
BXP28_RS06595		uridine kinase	1300102	627
BXP28_RS06605		aminopeptidase	1302567	1116
BXP28_RS06610		hypothetical protein	1303729	1077
BXP28_RS06615		hypothetical protein	1304995	231
BXP28_RS06620		glucose kinase-like protein	1305320	969
BXP28_RS06625		sensor histidine kinase	1306331	363
BXP28_RS06630		hypothetical protein	1306819	942
BXP28_RS06640		type IA DNA topoisomerase	1308547	2268
BXP28_RS06645		hypothetical protein	1310955	570
BXP28_RS06650		MbtH family protein	1311553	201
BXP28_RS06660		isochorismatase	1318921	927
BXP28_RS06665		2,3-dihydroxybenzoate-AMP ligase	1319881	1626
BXP28_RS06670		isochorismate synthase DhbC-like protein	1321526	1236
BXP28_RS06675		2,3-dihydro-2,3-dihydroxybenzoate dehydrogenase	1322780	786
BXP28_RS06680		CoA-disulfide reductase	1323951	1335
BXP28_RS06685		L-cystine transporter	1325313	1404
BXP28_RS06690		serine dehydratase subunit alpha family protein	1326768	1296
BXP28_RS06695		germination protein	1328675	1140
BXP28_RS06700		germination protein	1329811	1098
BXP28_RS06705		spore germination protein	1330923	1512
BXP28_RS06710		phosphodiesterase	1332614	498
BXP28_RS06715		phosphotransferase system lactose/cellobiose-specific IIB subunit	1333618	291
BXP28_RS06720		transcriptional antiterminator-like protein	1333905	723
BXP28_RS06725		transcriptional activator-like protein of the lichenan operon	1334779	393
BXP28_RS06730		hypothetical protein	1335193	414
BXP28_RS06740		hypothetical protein	1335803	219
BXP28_RS06745		DegV family protein	1336136	840
BXP28_RS06750		DegV family protein	1337059	846
BXP28_RS06755	glnQ	amino acid ABC transporter ATP-binding protein	1337982	723
BXP28_RS06765		high affinity arginine ABC transporter-binding lipoprotein-like protein	1339474	798
BXP28_RS06775		amidohydrolase	1341878	1176
BXP28_RS06780		amino acid ABC transporter permease	1343140	654
BXP28_RS06785		amino acid ABC transporter permease	1343818	654
BXP28_RS06790		glutamine ABC transporter-like protein	1344545	855
BXP28_RS06795		amino acid ABC transporter ATP-binding protein	1345422	729
BXP28_RS06800		hypothetical protein	1346502	342
BXP28_RS06805		hypothetical protein	1346932	432
BXP28_RS06810		long-chain fatty acid--CoA ligase	1347485	1683
BXP28_RS06815		acyl-CoA dehydrogenase-like protein	1349201	1779
BXP28_RS06820		acetyl-CoA acetyltransferase	1351041	1185
BXP28_RS06825		enoyl-CoA hydratase/3-hydroxyacyl-CoA dehydrogenase	1352294	2397
BXP28_RS06830		hypothetical protein	1354779	2172
BXP28_RS06835		TetR family transcriptional regulator	1357231	594
BXP28_RS06840		electron transfer flavoprotein-like protein	1357906	762
BXP28_RS06845		electron transfer flavoprotein subunit alpha/FixB family protein	1358684	978
BXP28_RS06855		transcriptional regulator	1360370	249
BXP28_RS06860		hypothetical protein	1360870	297
BXP28_RS06870		hypothetical protein	1362664	207
BXP28_RS06875		ABC transporter-like protein for spermidine/putrescine	1362907	1065
BXP28_RS06880		sulfate ABC transporter permease subunit CysW	1363994	873
BXP28_RS06885		sulfate ABC transporter permease subunit CysT	1364877	834
BXP28_RS06890		hypothetical protein	1365767	1110
BXP28_RS06895		acyl-CoA thioesterase	1367203	477
BXP28_RS06900		hypothetical protein	1367693	192
BXP28_RS06905		hypothetical protein	1367913	441
BXP28_RS06910		hypothetical protein	1368350	192
BXP28_RS06915		hypothetical protein	1369021	186
BXP28_RS06930		DUF2905 domain-containing protein	1370591	219
BXP28_RS06935		hypothetical protein	1370888	300
BXP28_RS06950		hypothetical protein	1372520	477
BXP28_RS06965		hypothetical protein	1375320	183
BXP28_RS06970		GntR family transcriptional regulator	1375968	384
BXP28_RS06975		ABC transporter ATP-binding protein	1376348	867
BXP28_RS06985		ABC transporter-like protein	1377916	609
BXP28_RS06990		hypothetical protein	1378521	453
BXP28_RS06995		hypothetical protein	1379180	384
BXP28_RS07000		thiol reductase thioredoxin	1379642	339
BXP28_RS07005		hypothetical protein	1380003	534
BXP28_RS07010		ABC transporter ATP-binding protein	1380619	1620
BXP28_RS07015		ABC transporter ATP-binding protein	1382269	1914
BXP28_RS07020		aminopeptidase	1384217	1098
BXP28_RS07025		stress responsive protein	1385577	291
BXP28_RS07030		ABC efflux transporter-like protein	1385893	1557
BXP28_RS07035		FHA domain-containing protein	1387589	1743
BXP28_RS07040		hypothetical protein	1389643	387
BXP28_RS07045		hypothetical protein	1390103	627
BXP28_RS07050		hypothetical protein	1390903	426
BXP28_RS07055		hypothetical protein	1391375	351
BXP28_RS07060		transcriptional regulator	1392141	246
BXP28_RS07065		hypothetical protein	1392526	1014
BXP28_RS07070		hypothetical protein	1393558	276
BXP28_RS07075		N-acetylmuramoyl-L-alanine amidase-like protein	1394056	651
BXP28_RS07095		hypothetical protein	1395690	1566
BXP28_RS07105		phage tail family protein	1398014	1458
BXP28_RS07110		hypothetical protein	1399473	525
BXP28_RS07115		hypothetical protein	1400141	792
BXP28_RS07120		phage tail tape measure protein	1400998	768
BXP28_RS07125		phage tail tape measure protein	1401766	600
BXP28_RS07135		hypothetical protein	1402743	378
BXP28_RS07140		hypothetical protein	1403123	258
BXP28_RS07145		hypothetical protein	1403447	570
BXP28_RS07150		hypothetical protein	1404029	375
BXP28_RS07155		hypothetical protein	1404400	426
BXP28_RS07160		hypothetical protein	1404822	333
BXP28_RS07165		hypothetical protein	1405155	384
BXP28_RS07170		hypothetical protein	1405553	936
BXP28_RS07175		hypothetical protein	1406544	654
BXP28_RS07180		hypothetical protein	1407285	864
BXP28_RS07185		hypothetical protein	1408145	1497
BXP28_RS07195		hypothetical protein	1411719	252
BXP28_RS07205		hypothetical protein	1413241	420
BXP28_RS07210		hypothetical protein	1413819	219
BXP28_RS07220		hypothetical protein	1415738	393
BXP28_RS07225		hypothetical protein	1416618	231
BXP28_RS07230		hypothetical protein	1417327	453
BXP28_RS07240		DNA (cytosine-5-)-methyltransferase	1418164	1278
BXP28_RS07245		SAM-dependent DNA methyltransferase	1419455	1167
BXP28_RS07260		hypothetical protein	1421632	876
BXP28_RS07265		hypothetical protein	1422511	465
BXP28_RS07275		hypothetical protein	1423288	390
BXP28_RS07285		hypothetical protein	1424155	441
BXP28_RS07295		hypothetical protein	1425239	1020
BXP28_RS07305		hypothetical protein	1426854	198
BXP28_RS07310		DNA polymerase	1427052	1173
BXP28_RS07325		hypothetical protein	1430339	810
BXP28_RS07335		hypothetical protein	1431354	414
BXP28_RS07340		hypothetical protein	1431912	216
BXP28_RS07345		hypothetical protein	1432300	738
BXP28_RS07350		hypothetical protein	1433131	525
BXP28_RS07355		hypothetical protein	1433718	564
BXP28_RS07360		hypothetical protein	1434334	951
BXP28_RS07365		hypothetical protein	1435297	1377
BXP28_RS07370		hypothetical protein	1436670	771
BXP28_RS07375		hypothetical protein	1437448	267
BXP28_RS07380		hypothetical protein	1437725	528
BXP28_RS07390		hypothetical protein	1439249	393
BXP28_RS07400		hypothetical protein	1440036	372
BXP28_RS07405		helix-turn-helix domain-containing protein	1440646	387
BXP28_RS07410		hypothetical protein	1441414	627
BXP28_RS07415		DNA-binding protein	1442489	291
BXP28_RS07420		transcriptional regulator	1442826	213
BXP28_RS07425		transcriptional regulator	1443207	654
BXP28_RS07435		hypothetical protein	1445237	468
BXP28_RS07440		hypothetical protein	1445712	705
BXP28_RS07445		hypothetical protein	1446551	2088
BXP28_RS07450		hypothetical protein	1448650	939
BXP28_RS07455		hypothetical protein	1449657	219
BXP28_RS07460		hypothetical protein	1449905	867
BXP28_RS07465		hypothetical protein	1450778	570
BXP28_RS07470		hypothetical protein	1451374	318
BXP28_RS07475		hypothetical protein	1451764	408
BXP28_RS07480		hypothetical protein	1452173	246
BXP28_RS07485		hypothetical protein	1452647	387
BXP28_RS07500		hypothetical protein	1454802	711
BXP28_RS07505		hypothetical protein	1455743	456
BXP28_RS07515		XRE family transcriptional regulator	1456660	216
BXP28_RS07530		hypothetical protein	1458355	480
BXP28_RS07540		betaine-aldehyde dehydrogenase	1460451	1473
BXP28_RS07545		NAD-dependent alcohol dehydrogenase	1461943	1209
BXP28_RS07550		hypothetical protein	1463253	597
BXP28_RS07555		hypothetical protein	1464040	201
BXP28_RS07560		hypothetical protein	1464237	360
BXP28_RS07565		hypothetical protein	1464954	210
BXP28_RS07575		hypothetical protein	1465893	2403
BXP28_RS07580		SIS domain-containing protein	1468308	750
BXP28_RS07585		hypothetical protein	1469071	1173
BXP28_RS07590		hypothetical protein	1470257	717
BXP28_RS07595		PTS mannose/fructose/sorbose transporter subunit IIB	1470993	486
BXP28_RS07605		PTS sugar transporter subunit IIC	1472275	780
BXP28_RS07610		hypothetical protein	1473066	447
BXP28_RS07620		hypothetical protein	1474417	633
BXP28_RS07625		MFS transporter	1475561	1269
BXP28_RS07630		arginine decarboxylase	1477006	1470
BXP28_RS07635		hypothetical protein	1478619	420
BXP28_RS07640		DUF1292 domain-containing protein	1479113	315
BXP28_RS07645		hypothetical protein	1479485	1011
BXP28_RS07650		Spo0E family sporulation regulatory protein-aspartic acid phosphatase	1480597	183
BXP28_RS07655		cytochrome c biogenesis protein CcdC	1480786	477
BXP28_RS07660		MBL fold metallo-hydrolase	1481451	735
BXP28_RS07670		sporulation kinase C	1482720	1629
BXP28_RS07675		acetyltransferase-like protein	1484354	438
BXP28_RS07680		divergent PAP2 family protein	1485155	453
BXP28_RS07685		CBS domain-containing protein	1485763	426
BXP28_RS07690		hypothetical protein	1486487	408
BXP28_RS07705		hypothetical protein	1488997	522
BXP28_RS07710		acetyltransferase-like protein	1489593	372
BXP28_RS07715		hypothetical protein	1490500	366
BXP28_RS07720		AI-2E family transporter	1490948	1110
BXP28_RS07725		hypothetical protein	1492781	207
BXP28_RS07735		hypothetical protein	1493672	285
BXP28_RS07740		hypothetical protein	1494165	234
BXP28_RS07745		NCS2 family permease	1494879	1290
BXP28_RS07750		hypothetical protein	1496450	387
BXP28_RS07765		hypothetical protein	1500248	390
BXP28_RS07770		hypothetical protein	1500827	204
BXP28_RS07775		hypothetical protein	1501655	525
BXP28_RS07780		transcriptional regulator	1503184	222
BXP28_RS07810		hypothetical protein	1505797	501
BXP28_RS07820		transcriptional regulator	1508469	411
BXP28_RS07825		hypothetical protein	1508911	417
BXP28_RS07840		hypothetical protein	1510838	528
BXP28_RS07845		alpha/beta hydrolase	1511485	957
BXP28_RS07870		hypothetical protein	1513783	513
BXP28_RS07875		hypothetical protein	1514442	900
BXP28_RS07880		hypothetical protein	1515338	582
BXP28_RS07885		peptidase	1516288	1374
BXP28_RS07890		orotate phosphoribosyltransferase	1517841	651
BXP28_RS07895		orotidine-5'-phosphate decarboxylase	1518541	726
BXP28_RS07900		carbamoyl phosphate synthase large subunit	1519344	3210
BXP28_RS07905		carbamoyl phosphate synthase small subunit	1522561	1158
BXP28_RS07910		dihydroorotase-like protein	1523741	1317
BXP28_RS07915		aspartate carbamoyltransferase	1525110	909
BXP28_RS07920		bifunctional pyr operon transcriptional regulator/uracil phosphoribosyltransferase	1526020	546
BXP28_RS07925		aminotransferase-like protein	1526907	1251
BXP28_RS07930		pseudouridylate synthase-like protein	1528312	936
BXP28_RS07940		conjugal transfer protein TraR	1529903	732
BXP28_RS07945		hypothetical protein	1530646	327
BXP28_RS07950		isoleucine--tRNA ligase	1531042	2769
BXP28_RS07955		DivIVA domain-containing protein	1534207	504
BXP28_RS07960		hypothetical protein	1534821	783
BXP28_RS07965		YggT family protein	1535615	225
BXP28_RS07970		cell division machinery factor-like protein	1535933	432
BXP28_RS07975		YggS family pyridoxal phosphate enzyme	1536390	684
BXP28_RS07980		laccase domain-containing protein	1537092	870
BXP28_RS07985		YlmC/YmxH family sporulation protein	1538079	303
BXP28_RS07990		RNA polymerase sporulation sigma factor SigG	1538567	783
BXP28_RS08000		RNA polymerase sporulation sigma factor SigE	1539783	723
BXP28_RS08005		protease processing pro-sigma-E-like protein	1540535	921
BXP28_RS08010		cell division protein FtsZ	1541639	1125
BXP28_RS08015		cell division protein FtsA	1542835	1254
BXP28_RS08020		hypothetical protein	1544480	753
BXP28_RS08025		UDP-N-acetylglucosamine 1-carboxyvinyltransferase	1545480	1257
BXP28_RS08030		UDP-N-acetylenolpyruvoylglucosamine reductase	1546752	906
BXP28_RS08035		undecaprenyldiphospho-muramoylpentapeptide beta-N- acetylglucosaminyltransferase	1547880	1119
BXP28_RS08045		UDP-N-acetylmuramoyl-L-alanine--D-glutamate ligase	1550243	1392
BXP28_RS08050		phospho-N-acetylmuramoyl-pentapeptide- transferase	1551635	963
BXP28_RS08055		UDP-N-acetylmuramoyl-tripeptide--D-alanyl-D- alanine ligase	1552767	1401
BXP28_RS08060		UDP-N-acetylmuramoyl-L-alanyl-D-glutamate--2, 6-diaminopimelate ligase	1554164	1488
BXP28_RS08065		stage V sporulation protein D	1555732	1956
BXP28_RS08070		hypothetical protein	1557763	1029
BXP28_RS08075		hypothetical protein	1558848	1206
BXP28_RS08080		hypothetical protein	1560069	411
BXP28_RS08085		16S rRNA (cytosine(1402)-N(4))-methyltransferase	1560491	954
BXP28_RS08090		division/cell wall cluster transcriptional repressor MraZ	1561489	438
BXP28_RS08100		adenosylhomocysteinase	1563132	1263
BXP28_RS08105		bacillithiol biosynthesis cysteine-adding enzyme BshC	1564417	1638
BXP28_RS08115		ABC transporter ATP-binding protein	1567181	1038
BXP28_RS08120		ABC transporter permease	1568233	936
BXP28_RS08125		ABC transporter permease	1569171	933
BXP28_RS08130		peptide ABC transporter substrate-binding protein	1570202	1656
BXP28_RS08135		hypothetical protein	1572230	363
BXP28_RS08140		2-dehydropantoate 2-reductase-like protein	1572646	945
BXP28_RS08145		spore coat protein regulator YlbO	1573777	654
BXP28_RS08150		membrane protein	1574836	234
BXP28_RS08155		hypothetical protein	1575139	915
BXP28_RS08160		hypothetical protein	1576636	807
BXP28_RS08165		phosphate starvation inducible-like protein	1577760	1332
BXP28_RS08170		lipoprotein-like protein	1579375	561
BXP28_RS08175		hypothetical protein	1580049	453
BXP28_RS08180		hypothetical protein	1580608	279
BXP28_RS08185		hypothetical protein	1580907	288
BXP28_RS08190		translational GTPase TypA	1581323	1842
BXP28_RS08195		hypothetical protein	1583335	486
BXP28_RS08200		transporter-like component	1584098	672
BXP28_RS08205		tRNA 4-thiouridine(8) synthase ThiI	1585034	1209
BXP28_RS08210		cysteine desulfurase	1586245	1173
BXP28_RS08215		hypothetical protein	1587549	594
BXP28_RS08220		hypothetical protein	1588456	777
BXP28_RS08225		ABC transporter ATP-binding protein	1589229	924
BXP28_RS08230		hypothetical protein	1590296	306
BXP28_RS08235		ABC transporter permease	1590635	210
BXP28_RS08240		hypothetical protein	1591028	501
BXP28_RS08245		peptidase S8	1591726	1836
BXP28_RS08255		Nif3-like dinuclear metal center hexameric protein	1594175	1116
BXP28_RS08265		hypothetical protein	1596028	831
BXP28_RS08270		RNA polymerase sigma factor RpoD	1597002	1128
BXP28_RS08275		DNA primase	1598176	1827
BXP28_RS08280		hypothetical protein	1600045	474
BXP28_RS08285		phosphoenolpyruvate synthase regulatory protein	1600600	828
BXP28_RS08290		DNA repair protein RecO	1601653	753
BXP28_RS08295		hypothetical protein	1602447	177
BXP28_RS08300		GTPase Era	1602704	903
BXP28_RS08305		cytidine deaminase	1603694	411
BXP28_RS08310		hypothetical protein	1604121	636
BXP28_RS08315		rRNA maturation RNase YbeY	1604834	513
BXP28_RS08320		7TM receptor with intracellular metal dependent phosphohydrolase	1605438	2241
BXP28_RS08325		PhoH family protein	1607717	972
BXP28_RS08330		sporulation protein YqfD	1608707	1179
BXP28_RS08335		sporulation protein YqfC	1609909	282
BXP28_RS08340		hypothetical protein	1610384	441
BXP28_RS08345		30S ribosomal protein S21	1610839	174
BXP28_RS08350		histidine triad nucleotide-binding protein	1611167	336
BXP28_RS08355		amine oxidase	1611922	1914
BXP28_RS08360		two-component sensor histidine kinase	1613923	1422
BXP28_RS08370		hypothetical protein	1616070	1371
BXP28_RS08375		hypothetical protein	1617636	960
BXP28_RS08380		pyruvate formate-lyase 1-activating enzyme	1618843	744
BXP28_RS08385		formate acetyltransferase	1619755	2265
BXP28_RS08395		hypothetical protein	1624961	444
BXP28_RS08405		molybdenum cofactor guanylyltransferase	1625714	612
BXP28_RS08410		Crp/Fnr family transcriptional regulator	1626546	723
BXP28_RS08425		hypothetical protein	1630476	225
BXP28_RS08430		DNA ATP-dependent repair enzyme-like protein	1630805	3453
BXP28_RS08435		exonuclease sbcCD subunit D	1634271	1173
BXP28_RS08445		helicase-exonuclease AddAB subunit AddB	1639611	3603
BXP28_RS08450		DinB family protein	1643838	552
BXP28_RS08455		hypothetical protein	1644436	729
BXP28_RS08460		hypothetical protein	1645438	267
BXP28_RS08465		hypothetical protein	1645758	537
BXP28_RS08470		class I SAM-dependent rRNA methyltransferase	1646386	1365
BXP28_RS08475		Na+/anion cotransporter-like protein	1647928	1011
BXP28_RS08480		NTP pyrophosphohydrolase	1648950	426
BXP28_RS08485		tRNA (N(6)-L-threonylcarbamoyladenosine(37)-C(2))- methylthiotransferase MtaB	1649523	1350
BXP28_RS08490		16S rRNA (uracil(1498)-N(3))-methyltransferase	1650875	768
BXP28_RS08495		site-2 protease family protein	1651810	678
BXP28_RS08500		50S ribosomal protein L11 methyltransferase	1652496	969
BXP28_RS08510		YfhD family protein	1654067	141
BXP28_RS08515		molecular chaperone DnaJ	1654358	1122
BXP28_RS08520		molecular chaperone DnaK	1655635	1854
BXP28_RS08525		nucleotide exchange factor GrpE	1657545	600
BXP28_RS08530		heat-inducible transcriptional repressor HrcA	1658267	1032
BXP28_RS08535		GNAT family N-acetyltransferase	1659342	441
BXP28_RS08540		acetyltransferase	1659878	417
BXP28_RS08545		coproporphyrinogen III oxidase	1660437	1152
BXP28_RS08550		elongation factor 4	1661669	1815
BXP28_RS08555		hypothetical protein	1663560	444
BXP28_RS08560		stage II sporulation protein P	1664040	1197
BXP28_RS08565		GPR endopeptidase	1665438	996
BXP28_RS08570		30S ribosomal protein S20	1666619	273
BXP28_RS08575		DNA polymerase III subunit delta	1666990	1026
BXP28_RS08580		hypothetical protein	1668347	237
BXP28_RS08585		hypothetical protein	1668613	759
BXP28_RS08595		ABC transporter ATP-binding protein	1670439	660
BXP28_RS08600		ABC transporter permease	1671125	2508
BXP28_RS08605		hypothetical protein	1674040	303
BXP28_RS08650		hypothetical protein	1685492	1113
BXP28_RS08660		hypothetical protein	1687172	279
BXP28_RS08665		hypothetical protein	1687468	471
BXP28_RS08670		hypothetical protein	1687939	678
BXP28_RS08680		hypothetical protein	1689041	396
BXP28_RS08700		phage tail protein	1691705	1077
BXP28_RS08710		hypothetical protein	1693187	243
BXP28_RS08715		hypothetical protein	1693429	984
BXP28_RS08720		hypothetical protein	1694417	639
BXP28_RS08725		hypothetical protein	1695052	2109
BXP28_RS08730		hypothetical protein	1697384	426
BXP28_RS08740		hypothetical protein	1698301	1332
BXP28_RS08750		hypothetical protein	1699808	411
BXP28_RS08755		hypothetical protein	1700215	411
BXP28_RS08760		hypothetical protein	1700625	360
BXP28_RS08765		hypothetical protein	1700986	369
BXP28_RS08775		minor capsid protein E	1701586	1047
BXP28_RS08780		hypothetical protein	1702648	357
BXP28_RS08785		hypothetical protein	1703019	624
BXP28_RS08790		phage head morphogenesis protein	1703680	1020
BXP28_RS08795		hypothetical protein	1704696	1464
BXP28_RS08800		phage-related terminase-like protein large subunit	1706175	1272
BXP28_RS08810		hypothetical protein	1708440	183
BXP28_RS08815		hypothetical protein	1708677	204
BXP28_RS08820		RNA polymerase subunit sigma-24	1709002	534
BXP28_RS08825		hypothetical protein	1709682	243
BXP28_RS08830		hypothetical protein	1710155	309
BXP28_RS08835		site-specific DNA-methyltransferase	1710557	666
BXP28_RS08840		hypothetical protein	1711297	522
BXP28_RS08845		hypothetical protein	1711833	366
BXP28_RS08850		endodeoxyribonuclease RusA	1712389	375
BXP28_RS08855		hypothetical protein	1712765	210
BXP28_RS08865		hypothetical protein	1713804	888
BXP28_RS08880		hypothetical protein	1715881	825
BXP28_RS08885		hypothetical protein	1716709	1629
BXP28_RS08890		spore protease YyaC	1718407	579
BXP28_RS08895		hypothetical protein	1718982	432
BXP28_RS08900		hypothetical protein	1719421	264
BXP28_RS08905		hypothetical protein	1719721	192
BXP28_RS08910		antirepressor	1720078	684
BXP28_RS08915		hypothetical protein	1720758	189
BXP28_RS08920		hypothetical protein	1720982	309
BXP28_RS08925		antirepressor	1721287	756
BXP28_RS08930		AbrB/MazE/SpoVT family DNA-binding domain-containing protein	1722265	234
BXP28_RS08950		hypothetical protein	1723565	261
BXP28_RS08960		phage antirepressor Ant	1724034	825
BXP28_RS08965		hypothetical protein	1724998	105
BXP28_RS08970		transcriptional regulator	1725482	726
BXP28_RS08975		site-specific integrase	1726275	1233
BXP28_RS08980		DNA internalization-related competence protein ComEC/Rec2	1727519	1914
BXP28_RS08985		CMP deaminase	1729507	495
BXP28_RS08990		O-acetylhomoserine aminocarboxypropyltransferase	1730027	1293
BXP28_RS08995		hypothetical protein	1731418	573
BXP28_RS09000		late competence protein ComER	1732120	828
BXP28_RS09005		leucine--tRNA ligase	1732951	2445
BXP28_RS09010		hypothetical protein	1735861	795
BXP28_RS09015		RNA-binding-like protein	1736657	894
BXP28_RS09020		ribosome silencing factor RsfS	1737547	348
BXP28_RS09030	nadD	nicotinate-nicotinamide nucleotide adenylyltransferase	1738517	606
BXP28_RS09035		RNA-binding-like protein	1739172	291
BXP28_RS09040		shikimate dehydrogenase	1739476	861
BXP28_RS09045		ribosome biogenesis GTPase YqeH	1740378	1113
BXP28_RS09050		hydrolase-like protein	1741599	498
BXP28_RS09055		hypothetical protein	1742208	2229
BXP28_RS09065		MoxR family ATPase	1745682	966
BXP28_RS09070		stage V sporulation protein AE	1746869	351
BXP28_RS09075		stage V sporulation protein AD	1747232	1014
BXP28_RS09080		stage V sporulation protein AC	1748248	477
BXP28_RS09085		hypothetical protein	1748756	864
BXP28_RS09090		hypothetical protein	1749785	207
BXP28_RS09095		RNA polymerase sporulation sigma factor SigK	1750265	546
BXP28_RS09100		recombinase family protein	1750900	1611
BXP28_RS09105		hypothetical protein	1752753	591
BXP28_RS09110		hypothetical protein	1753484	579
BXP28_RS09115		potassium transporter ATPase-like protein	1754302	1341
BXP28_RS09120		hypothetical protein	1756162	378
BXP28_RS09125		hypothetical protein	1756554	1692
BXP28_RS09135		thioesterase	1759843	432
BXP28_RS09150		3-hydroxybutyryl-CoA dehydrogenase-like protein 1	1762272	861
BXP28_RS09160		enoyl-CoA hydratase	1763938	774
BXP28_RS09165		phenylacetate--CoA ligase	1764708	1356
BXP28_RS09185	gabD	NAD-dependent succinate-semialdehyde dehydrogenase	1767628	1461
BXP28_RS09190		phenylacetate-CoA oxygenase subunit PaaJ	1769167	492
BXP28_RS09195		phenylacetate-CoA oxygenase subunit PaaI	1769672	834
BXP28_RS09200		hypothetical protein	1770512	342
BXP28_RS09210		dihydrolipoyl dehydrogenase	1771829	1443
BXP28_RS09215		2-oxoglutarate dehydrogenase	1773272	1332
BXP28_RS09220		alpha-ketoacid dehydrogenase subunit beta	1774632	984
BXP28_RS09250		hypothetical protein	1781142	381
BXP28_RS09260		GtrA family protein	1781996	450
BXP28_RS09265		MFS transporter	1782499	1260
BXP28_RS09270		NAD-dependent protein deacylase	1784498	729
BXP28_RS09280		anaerobic ribonucleoside-triphosphate reductase activating protein	1786515	504
BXP28_RS09290		nicotinate phosphoribosyltransferase	1789122	1464
BXP28_RS09295		hypothetical protein	1790669	921
BXP28_RS09300		hypothetical protein	1791785	666
BXP28_RS09305		sporulation histidine kinase inhibitor Sda	1792791	144
BXP28_RS09310		beta-hexosaminidase-like protein	1793050	1611
BXP28_RS09320		hypothetical protein	1795001	396
BXP28_RS09335		fructose amino acid-binding lipoprotein-like protein	1796783	1044
BXP28_RS09340		hypothetical protein	1797999	1059
BXP28_RS09345		hypothetical protein	1799119	462
BXP28_RS09355		hypothetical protein	1800742	558
BXP28_RS09365		hypothetical protein	1801576	465
BXP28_RS09370		hypothetical protein	1802364	333
BXP28_RS09375		hypothetical protein	1802922	1044
BXP28_RS09385		glycerophosphodiester phosphodiesterase	1804955	741
BXP28_RS09390		dihydrolipoyl dehydrogenase	1805940	1416
BXP28_RS09395		dienelactone hydrolase	1807360	1299
BXP28_RS09400		alpha-ketoacid dehydrogenase subunit beta	1808726	981
BXP28_RS09405		pyruvate dehydrogenase (acetyl-transferring) E1 component subunit alpha	1809756	1065
BXP28_RS09410		esterase family protein	1811054	729
BXP28_RS09450		biotin/lipoate A/B protein ligase family protein	1820213	807
BXP28_RS09455		hypothetical protein	1821109	1869
BXP28_RS09460		methyl-accepting chemotaxis protein	1823115	2148
BXP28_RS09465		protease	1825476	1302
BXP28_RS09470		hydrolase-like protein	1826833	933
BXP28_RS09475		hypothetical protein	1827796	1131
BXP28_RS09480		DUF1292 domain-containing protein	1828931	297
BXP28_RS09485		hypothetical protein	1829224	309
BXP28_RS09490		Holliday junction resolvase RuvX	1829544	411
BXP28_RS09495		DUF965 domain-containing protein	1829975	264
BXP28_RS09505		hypothetical protein	1833031	213
BXP28_RS09510		AI-2E family transporter	1833313	1071
BXP28_RS09515		MarR family transcriptional regulator	1834470	480
BXP28_RS09520		hypothetical protein	1835140	195
BXP28_RS09525		hypothetical protein	1835418	516
BXP28_RS09530		cysteine desulfurase	1835993	1149
BXP28_RS09535		Rrf2 family transcriptional regulator	1837158	420
BXP28_RS09540		tRNA(5-methylaminomethyl-2-thiouridine)- methyltransferase	1837830	1095
BXP28_RS09545		RarA-like protein	1839078	1305
BXP28_RS09550		tRNA threonylcarbamoyladenosine dehydratase	1840684	747
BXP28_RS09555		aspartate--tRNA ligase	1841516	1788
BXP28_RS09560		histidine--tRNA ligase	1843318	1275
BXP28_RS09565		transcriptional regulator	1845028	306
BXP28_RS09570		MATE family efflux transporter	1845857	1359
BXP28_RS09580		coproporphyrinogen III oxidase	1849264	1533
BXP28_RS09585		D-tyrosyl-tRNA(Tyr) deacylase	1851240	453
BXP28_RS09590		(p)ppGpp synthetase	1851725	2187
BXP28_RS09595		uracil/xanthine transporter	1854143	1266
BXP28_RS09600		adenine phosphoribosyltransferase	1855475	513
BXP28_RS09605		single-stranded-DNA-specific exonuclease RecJ	1855984	2442
BXP28_RS09610		cation transporter	1858449	957
BXP28_RS09615		protein translocase subunit SecF	1859481	927
BXP28_RS09625		post-transcriptional regulator-like protein	1861792	333
BXP28_RS09630		stage V sporulation protein B	1862284	1566
BXP28_RS09635		DUF421 domain-containing protein	1863897	687
BXP28_RS09640		TIGR04086 family membrane protein	1864781	390
BXP28_RS09645		preprotein translocase subunit YajC	1865423	315
BXP28_RS09650		tRNA-guanine(34) transglycosylase	1865756	1137
BXP28_RS09660		Holliday junction branch migration DNA helicase RuvB	1868101	1005
BXP28_RS09665		Holliday junction branch migration protein RuvA	1869124	624
BXP28_RS09670		crossover junction endodeoxyribonuclease RuvC	1869744	504
BXP28_RS09675		hypothetical protein	1870402	678
BXP28_RS09685		D-alanine aminotransferase-like protein	1873490	879
BXP28_RS09690		prephenate dehydratase-like protein	1874387	867
BXP28_RS09695		homoserine kinase	1875250	966
BXP28_RS09700		threonine synthase	1876285	1065
BXP28_RS09705		homoserine dehydrogenase Hom	1877374	1287
BXP28_RS09710		hypothetical protein	1878685	483
BXP28_RS09715		NUDIX hydrolase	1879373	507
BXP28_RS09725		GTPase CgtA	1881360	1302
BXP28_RS09730		hypothetical protein	1882671	765
BXP28_RS09735		50S ribosomal protein L27	1883654	312
BXP28_RS09740		hypothetical protein	1883971	348
BXP28_RS09745		50S ribosomal protein L21	1884334	312
BXP28_RS09760		regulator of SpoIVFB-like protein	1886203	915
BXP28_RS09765		cell division-like protein	1887246	1173
BXP28_RS09770		septum site-determining protein MinD	1888431	795
BXP28_RS09775		septum site-determining protein MinC	1889323	639
BXP28_RS09780		rod shape-determining protein MreD	1890031	531
BXP28_RS09785		rod shape-determining protein MreC	1890561	858
BXP28_RS09790		rod shape-determining protein	1891461	1032
BXP28_RS09795		hypothetical protein	1892559	690
BXP28_RS09805		Rrf2 family transcriptional regulator	1893734	432
BXP28_RS09810		maf-like protein	1894246	597
BXP28_RS09815		membrane protein	1894912	243
BXP28_RS09820		N-acetylmuramoyl-L-alanine amidase	1895330	1218
BXP28_RS09825		hypothetical protein	1896648	834
BXP28_RS09830		hypothetical protein	1897526	411
BXP28_RS09840		UDP-N-acetylmuramate--L-alanine ligase	1899226	1389
BXP28_RS09845		folylpolyglutamate synthase/dihydrofolate synthase	1900622	1374
BXP28_RS09850		valine--tRNA ligase	1902067	2667
BXP28_RS09855		hypothetical protein	1905526	1137
BXP28_RS09875		aspartate aminotransferase family protein	1910256	1302
BXP28_RS09880		protoporphyrinogen oxidase	1911620	1440
BXP28_RS09885		ferrochelatase	1913100	930
BXP28_RS09890		uroporphyrinogen decarboxylase	1914026	1065
BXP28_RS09895		delta-aminolevulinic acid dehydratase	1915292	996
BXP28_RS09900		uroporphyrinogen-III C-methyltransferase	1916308	1551
BXP28_RS09905		hydroxymethylbilane synthase	1917875	945
BXP28_RS09910		hypothetical protein	1918868	738
BXP28_RS09915		negative effector of the concentration of glutamyl-tRNA reductase HemA-like protein	1919602	843
BXP28_RS09925		hypothetical protein	1922047	534
BXP28_RS09930		adenosylmethionine decarboxylase	1922736	384
BXP28_RS09935		hypothetical protein	1923492	588
BXP28_RS09940		GTP-binding protein	1924470	615
BXP28_RS09945		endopeptidase La	1925103	2334
BXP28_RS09950		ATP-dependent protease LonB	1927586	1719
BXP28_RS09955		N-acetylmuramoyl-L-alanine amidase	1929529	699
BXP28_RS09960		4-hydroxy-3-methylbut-2-en-1-yl diphosphate synthase	1930278	1122
BXP28_RS09965		ATP-dependent Clp protease ATP-binding subunit ClpX	1931504	1260
BXP28_RS09970		ATP-dependent Clp protease proteolytic subunit	1932779	591
BXP28_RS09980		hypothetical protein	1935014	903
BXP28_RS09985		hypothetical protein	1936047	1221
BXP28_RS09990		DUF4023 domain-containing protein	1937494	114
BXP28_RS09995		hypothetical protein	1937662	1521
BXP28_RS10005		hypothetical protein	1939811	354
BXP28_RS10010		asparagine synthetase B	1940453	1845
BXP28_RS10020		ribonuclease PH	1942984	756
BXP28_RS10025		germination protein	1944075	1032
BXP28_RS10030		phosphatidylglycerophosphatase A	1945343	516
BXP28_RS10035		MFS transporter	1945970	810
BXP28_RS10040		hypothetical protein	1947010	183
BXP28_RS10045		hypothetical protein	1947941	474
BXP28_RS10050		hypothetical protein	1948516	138
BXP28_RS10055		ribonuclease inhibitor-like protein	1948786	273
BXP28_RS10060		hypothetical protein	1949072	747
BXP28_RS10065		hypothetical protein	1950138	612
BXP28_RS10100		QacE family quaternary ammonium compound efflux SMR transporter	1955568	315
BXP28_RS10105		QacE family quaternary ammonium compound efflux SMR transporter	1955882	342
BXP28_RS10110		TetR family transcriptional regulator	1956291	582
BXP28_RS10115		hypothetical protein	1957252	480
BXP28_RS10125		hypothetical protein	1958300	153
BXP28_RS10130		hypothetical protein	1958625	204
BXP28_RS10135		hypothetical protein	1958866	219
BXP28_RS10140		hypothetical protein	1959314	273
BXP28_RS10145		hypothetical protein	1959600	273
BXP28_RS10150		hypothetical protein	1959955	180
BXP28_RS10160		hypothetical protein	1960738	669
BXP28_RS10255		HNH endonuclease	1976844	345
BXP28_RS10260		hypothetical protein	1977200	351
BXP28_RS10265		hypothetical protein	1977784	273
BXP28_RS10270		toxin-antitoxin system HicB family antitoxin	1978105	354
BXP28_RS10275		lipoprotein	1978505	225
BXP28_RS10280		hypothetical protein	1978793	207
BXP28_RS10285		RNA polymerase subunit sigma-24	1979174	624
BXP28_RS10295		ATP-dependent helicase	1980007	1392
BXP28_RS10300		VRR-NUC domain-containing protein	1981395	279
BXP28_RS10305		hypothetical protein	1981959	2328
BXP28_RS10310		hypothetical protein	1984306	591
BXP28_RS10315		hypothetical protein	1984918	516
BXP28_RS10320		hypothetical protein	1985448	201
BXP28_RS10330		hypothetical protein	1986056	387
BXP28_RS10340		hypothetical protein	1986664	333
BXP28_RS10345		hypothetical protein	1987043	183
BXP28_RS10350		XRE family transcriptional regulator	1987243	1965
BXP28_RS10355		hypothetical protein	1989275	600
BXP28_RS10360		DUF2800 domain-containing protein	1989880	1188
BXP28_RS10365		hypothetical protein	1991064	387
BXP28_RS10370		hypothetical protein	1991456	192
BXP28_RS10375		AbrB/MazE/SpoVT family DNA-binding domain-containing protein	1991790	255
BXP28_RS10380		hypothetical protein	1992041	351
BXP28_RS10385		hypothetical protein	1992410	222
BXP28_RS10390		DNA cytosine methyltransferase	1992640	699
BXP28_RS10395		hypothetical protein	1993345	216
BXP28_RS10400		hypothetical protein	1994016	240
BXP28_RS10405		hypothetical protein	1994261	390
BXP28_RS10415		hypothetical protein	1994847	234
BXP28_RS10420		hypothetical protein	1995115	219
BXP28_RS10425		hypothetical protein	1995356	273
BXP28_RS10435		hypothetical protein	1995763	258
BXP28_RS10440		hypothetical protein	1996145	216
BXP28_RS10445		hypothetical protein	1996383	639
BXP28_RS10450		DNA-binding protein	1997037	294
BXP28_RS10455		DNA-binding anti-repressor-like protein	1997327	765
BXP28_RS10460		hypothetical protein	1998088	390
BXP28_RS10465		hypothetical protein	1998497	825
BXP28_RS10470		transcriptional regulator	1999547	237
BXP28_RS10480		hypothetical protein	2000583	480
BXP28_RS10485		site-specific integrase	2001117	1242
BXP28_RS10490		MBL fold metallo-hydrolase	2002610	984
BXP28_RS10495		class I SAM-dependent methyltransferase	2003603	735
BXP28_RS10500		hypothetical protein	2004578	216
BXP28_RS10505		L-lactate dehydrogenase	2004842	945
BXP28_RS10525		hypothetical protein	2009521	195
BXP28_RS10540		integrase	2013575	906
BXP28_RS10565		helix-turn-helix transcriptional regulator	2018621	225
BXP28_RS10570		purine/pyrimidine permease-like protein	2018986	1311
BXP28_RS10580		dihydroorotate dehydrogenase electron transfer subunit	2021348	702
BXP28_RS10585		3-oxoacyl-ACP synthase	2022465	867
BXP28_RS10590		glycosyltransferase-like protein 2	2023415	837
BXP28_RS10600		hypothetical protein	2025008	246
BXP28_RS10605		hypothetical protein	2025258	777
BXP28_RS10610		hypothetical protein	2026106	1017
BXP28_RS10615		glycosyltransferase-like protein	2027204	720
BXP28_RS10620		CDP-sugar-dehydratase-like protein	2027931	906
BXP28_RS10625		NAD(P)-dependent oxidoreductase	2028833	831
BXP28_RS10635		UDP-N-acetylglucosamine 2-epimerase (non-hydrolyzing)	2030636	1095
BXP28_RS10640		hypothetical protein	2031727	1461
BXP28_RS10645		hypothetical protein	2033461	372
BXP28_RS10655		hypothetical protein	2034943	1191
BXP28_RS10660		dTDP-glucose pyrophosphorylase-like protein	2036130	723
BXP28_RS10665		hypothetical protein	2037107	4560
BXP28_RS10670		L,D-transpeptidase	2045063	339
BXP28_RS10675		NADH-dependent alcohol dehydrogenase	2045544	1167
BXP28_RS10680		phosphatidylserine decarboxylase-like protein	2047050	783
BXP28_RS10685		efflux transporter-like protein	2047844	513
BXP28_RS10690		TetR family transcriptional regulator	2048386	603
BXP28_RS10705		hypothetical protein	2050985	480
BXP28_RS10710		regulatory protein	2051530	795
BXP28_RS10715		NAD-dependent malic enzyme	2052328	1440
BXP28_RS10720		aminotransferase A-like protein	2054086	1293
BXP28_RS10725		glycosyl hydrolase lipoprotein-like protein	2055480	921
BXP28_RS10730		hypothetical protein	2056673	600
BXP28_RS10740		hypothetical protein	2058484	546
BXP28_RS10745		FAD-dependent oxidoreductase	2059263	1629
BXP28_RS10760		RNA polymerase sigma factor	2062961	591
BXP28_RS10765		hypothetical protein	2063956	267
BXP28_RS10770		hypothetical protein	2064285	246
BXP28_RS10775		hypothetical protein	2064581	762
BXP28_RS10780		NAD(P)-dependent oxidoreductase	2065402	777
BXP28_RS10785		chemotaxis protein CheX	2066297	456
BXP28_RS10790		PAS domain-containing sensor histidine kinase	2067010	1761
BXP28_RS10795		TIGR01457 family HAD-type hydrolase	2068799	783
BXP28_RS10800		LysR family transcriptional regulator	2069802	903
BXP28_RS10805		histidinol-phosphatase-like protein	2070722	807
BXP28_RS10810		hypothetical protein	2071825	393
BXP28_RS10815		succinate dehydrogenase iron-sulfur subunit	2072387	765
BXP28_RS10820		succinate dehydrogenase flavoprotein subunit	2073154	1761
BXP28_RS10825		succinate dehydrogenase-like protein	2074936	654
BXP28_RS10830		LysR family transcriptional regulator	2075840	915
BXP28_RS10835		hypothetical protein	2076840	864
BXP28_RS10840		hypothetical protein	2077760	666
BXP28_RS10850		hypothetical protein	2080123	1674
BXP28_RS10855		excinuclease ABC subunit C	2081880	1980
BXP28_RS10860		thiol reductase thioredoxin	2083991	312
BXP28_RS10865		YqzM family protein	2084593	150
BXP28_RS10870		chemotaxis protein	2084844	1005
BXP28_RS10875		ATPase AAA	2085987	948
BXP28_RS10880		helicase loading protein	2086963	1497
BXP28_RS10885		hypothetical protein	2088683	312
BXP28_RS10890		heme-binding protein	2089138	747
BXP28_RS10895		hypothetical protein	2089944	273
BXP28_RS10900		NAD-disulfide oxidoreductase-like protein	2090361	1221
BXP28_RS10905		NAD(P)/FAD-dependent oxidoreductase	2091931	1035
BXP28_RS10910		hypothetical protein	2093042	255
BXP28_RS10915		sporulation histidine kinase inhibitor Sda	2093356	156
BXP28_RS10920		hypothetical protein	2093931	162
BXP28_RS10925		large-conductance mechanosensitive channel protein	2094246	498
BXP28_RS10930		transcriptional regulator	2094777	339
BXP28_RS10935		alpha/beta hydrolase	2095139	987
BXP28_RS10940		hypothetical protein	2096395	420
BXP28_RS10945		spore cortex-lytic enzyme-like protein	2097113	651
BXP28_RS10950		iron-sulfur cluster assembly accessory protein	2098029	363
BXP28_RS10955		Spo0E family sporulation regulatory protein-aspartic acid phosphatase	2098539	180
BXP28_RS10960		aminofutalosine synthase MqnE	2099217	1104
BXP28_RS10965		NADH dehydrogenase family protein	2100362	1065
BXP28_RS10970		hypothetical protein	2101474	249
BXP28_RS10975		NifU family protein	2101838	249
BXP28_RS10985		hypothetical protein	2102948	729
BXP28_RS10990		3-polyprenyl-4-hydroxybenzoate decarboxylase-like protein	2103863	1761
BXP28_RS10995		heme A synthase	2105638	861
BXP28_RS11000		hypothetical protein	2106664	183
BXP28_RS11005		thiol reductase thioredoxin	2106883	348
BXP28_RS11010		hypothetical protein	2107414	843
BXP28_RS11015		hypothetical protein	2108263	198
BXP28_RS11020		hypothetical protein	2108778	1332
BXP28_RS11025		hypothetical protein	2110106	1695
BXP28_RS11030		glutamine amidotransferase	2111978	729
BXP28_RS11035		hypothetical protein	2112764	483
BXP28_RS11040		HAD family phosphatase	2113318	741
BXP28_RS11045		asparagine synthetase B	2114283	1875
BXP28_RS11055		hypothetical protein	2118989	471
BXP28_RS11060		hypothetical protein	2119600	936
BXP28_RS11070		cellulose synthase	2121772	2124
BXP28_RS11075		GGDEF domain-containing protein	2123892	855
BXP28_RS11080		LrgB family protein	2124984	681
BXP28_RS11085		holin-like protein	2125661	372
BXP28_RS11090		LysR family transcriptional regulator	2126155	894
BXP28_RS11095		hypothetical protein	2127424	558
BXP28_RS11100		cysteine protease	2128092	1149
BXP28_RS11105		hypothetical protein	2129268	240
BXP28_RS11110		MFS transporter	2129801	1143
BXP28_RS11115		ribonuclease-like protein	2131147	351
BXP28_RS11120		SCO family protein	2131499	642
BXP28_RS11125		protoheme IX farnesyltransferase	2132231	969
BXP28_RS11130		methyl-accepting chemotaxis protein	2133402	1149
BXP28_RS11135		methyl-accepting chemotaxis-like protein	2134605	810
BXP28_RS11140		hypothetical protein	2135732	207
BXP28_RS11145		spore coat protein GerQ	2136004	498
BXP28_RS11150		metal-dependent hydrolase	2136906	984
BXP28_RS11155		acid-soluble spore protein	2138026	225
BXP28_RS11160		tryptophan--tRNA ligase	2138628	987
BXP28_RS11165		cobyrinic acid a,c-diamide synthase	2139993	1464
BXP28_RS11170		ribonuclease H	2141624	639
BXP28_RS11175		hypothetical protein	2142857	315
BXP28_RS11225		hypothetical protein	2156626	186
BXP28_RS11230		hypothetical protein	2157574	351
BXP28_RS11250		ribonuclease Z	2161434	957
BXP28_RS11255		methionine synthase	2162565	3441
BXP28_RS11260		acireductone dioxygenase-like protein	2166282	543
BXP28_RS11265		HAD family hydrolase	2166930	795
BXP28_RS11270		DUF896 family protein	2167751	186
BXP28_RS11275		hypothetical protein	2168118	246
BXP28_RS11280		repressor LexA	2168641	618
BXP28_RS11285		hypothetical protein	2169404	267
BXP28_RS11290		XRE family transcriptional regulator	2170167	231
BXP28_RS11295		hypothetical protein	2170498	1092
BXP28_RS11310		hypothetical protein	2174264	351
BXP28_RS11315		hypothetical protein	2174694	420
BXP28_RS11345		hypothetical protein	2180454	282
BXP28_RS11350		hypothetical protein	2180768	375
BXP28_RS11365		type I glutamate--ammonia ligase	2183970	1332
BXP28_RS11370		MerR family transcriptional regulator	2185338	408
BXP28_RS11380		GTPase HflX	2187208	1278
BXP28_RS11390		lipoate--protein ligase	2189638	1002
BXP28_RS11395		hypothetical protein	2190681	702
BXP28_RS11400		carboxylesterase	2191572	387
BXP28_RS11405		peptidyl-prolyl cis-trans isomerase	2192009	648
BXP28_RS11410		penicillin-binding-like protein 2C	2192867	2433
BXP28_RS11415		RNA-binding protein Hfq	2195446	240
BXP28_RS11420		tRNA dimethylallyltransferase	2195763	963
BXP28_RS11430		DNA mismatch repair protein MutL	2197613	2049
BXP28_RS11435		DNA mismatch repair protein MutS	2199692	2682
BXP28_RS11440		hypothetical protein	2202497	1356
BXP28_RS11445		morphogenic spore-like protein	2203954	570
BXP28_RS11450		hypothetical protein	2204621	963
BXP28_RS11475		carboxypeptidase M32	2209756	1521
BXP28_RS11480		hypothetical protein	2211383	336
BXP28_RS11485		carbonic anhydrase	2211741	591
BXP28_RS11490		hypothetical protein	2212328	555
BXP28_RS11495		hypothetical protein	2213010	432
BXP28_RS11500		hypothetical protein	2213441	279
BXP28_RS11505		hypothetical protein	2213885	1827
BXP28_RS11510		hypothetical protein	2215784	324
BXP28_RS11520		GNAT family N-acetyltransferase	2216875	3126
BXP28_RS11525		malate synthase A	2220136	1587
BXP28_RS11530		isocitrate lyase	2221764	1293
BXP28_RS11535		hypothetical protein	2223563	1323
BXP28_RS11540		NADP-dependent malic enzyme-like protein	2225094	1206
BXP28_RS11545		CidA/LrgA family protein	2226624	360
BXP28_RS11550		LrgB family protein	2226980	693
BXP28_RS11555		anion permease	2227735	753
BXP28_RS11560		hypothetical protein	2229059	1041
BXP28_RS11565		thioredoxin domain-containing protein	2230254	2082
BXP28_RS11595		hypothetical protein	2235833	735
BXP28_RS11610		hypothetical protein	2237868	228
BXP28_RS11615		hypothetical protein	2238129	2670
BXP28_RS11620		hypothetical protein	2241437	1311
BXP28_RS11630		hypothetical protein	2243886	270
BXP28_RS11635		ATP-dependent endonuclease	2244241	1881
BXP28_RS11640		cytochrome P450	2246605	1218
BXP28_RS11645		bacillibactin trilactone hydrolase-like protein	2247970	876
BXP28_RS11650		transcriptional regulator	2249284	459
BXP28_RS11655		hypothetical protein	2249910	1479
BXP28_RS11670		iron ABC transporter permease	2253905	1011
BXP28_RS11675		iron hydroxamate-binding lipoprotein-like protein	2254923	978
BXP28_RS11680		AraC family transcriptional regulator	2255997	1671
BXP28_RS11690		ABC transporter ATP-binding protein	2258921	663
BXP28_RS11695		hypothetical protein	2259898	1470
BXP28_RS11705		hypothetical protein	2262887	324
BXP28_RS11710		hypothetical protein	2263316	435
BXP28_RS11715		hypothetical protein	2263983	1032
BXP28_RS11720		hypothetical protein	2265356	864
BXP28_RS11725		hypothetical protein	2266348	426
BXP28_RS11735		Crp/Fnr family transcriptional regulator	2267508	498
BXP28_RS11740		Crp/Fnr family transcriptional regulator	2268061	687
BXP28_RS11745		carbamate kinase	2268786	954
BXP28_RS11750		arginine-ornithine antiporter	2269756	1416
BXP28_RS11755		ornithine carbamoyltransferase	2271268	999
BXP28_RS11770		hypothetical protein	2274448	1413
BXP28_RS11775		hypothetical protein	2275965	198
BXP28_RS11780		cyclic lactone autoinducer peptide	2276187	186
BXP28_RS11785		hypothetical protein	2276398	561
BXP28_RS11790		hypothetical protein	2277075	834
BXP28_RS11795		GHKL domain-containing protein	2277915	1296
BXP28_RS11800		hypothetical protein	2279515	189
BXP28_RS11805		hypothetical protein	2280244	222
BXP28_RS11820		ABC-F type ribosomal protection protein	2281716	1479
BXP28_RS11840		phage integrase family protein	2285825	186
BXP28_RS11850		hypothetical protein	2286313	669
BXP28_RS11855		hypothetical protein	2287053	234
BXP28_RS11860		hypothetical protein	2287708	279
BXP28_RS11865		hypothetical protein	2288113	327
BXP28_RS11870		hypothetical protein	2288785	645
BXP28_RS11890		DedA family protein	2291236	618
BXP28_RS11900		DeoR/GlpR transcriptional regulator	2293142	798
BXP28_RS11905		fructose-1,6-bisphosphate aldolase, class II	2294198	873
BXP28_RS11910		1-phosphofructokinase	2295144	933
BXP28_RS11915		hypothetical protein	2296218	2880
BXP28_RS11925		hypothetical protein	2299471	1302
BXP28_RS11930		hypothetical protein	2300787	1125
BXP28_RS11935		transcriptional regulator	2302456	207
BXP28_RS11940		transcriptional regulator	2302834	420
BXP28_RS11945		glycerol-3-phosphate responsive antiterminator	2303451	558
BXP28_RS11950		aquaporin family protein	2304187	819
BXP28_RS11955		glycerol kinase	2305054	1491
BXP28_RS11960		glycerol-3-phosphate dehydrogenase/oxidase	2306739	1668
BXP28_RS11965		ribose-5-phosphate isomerase	2308542	648
BXP28_RS11970		RNA methyltransferase	2309305	1377
BXP28_RS11980		thiol reductase thioredoxin	2311038	318
BXP28_RS11985		hypothetical protein	2311481	948
BXP28_RS11990		MFS transporter	2312581	1521
BXP28_RS11995		HAD family phosphatase	2314154	804
BXP28_RS12000		16S rRNA pseudouridine(516) synthase	2314985	726
BXP28_RS12005		hypothetical protein	2315931	420
BXP28_RS12010		(p)ppGpp synthetase	2316347	807
BXP28_RS12015		dihydroorotate dehydrogenase (quinone)	2317180	1098
BXP28_RS12020		L,D-transpeptidase	2318761	1503
BXP28_RS12025		ferredoxin	2320379	234
BXP28_RS12030		DNA polymerase IV	2320692	1293
BXP28_RS12035		citramalate synthase	2322181	1635
BXP28_RS12040		thioredoxin	2323941	570
BXP28_RS12045		MFS transporter	2324664	1314
BXP28_RS12050		hypothetical protein	2326029	468
BXP28_RS12055		hypothetical protein	2326793	417
BXP28_RS12060		peptidase	2327270	666
BXP28_RS12065		LysR family transcriptional regulator	2327953	930
BXP28_RS12070		2-Cys peroxiredoxin	2329028	519
BXP28_RS12075		hypothetical protein	2329631	390
BXP28_RS12080		divalent metal cation transporter	2330223	1365
BXP28_RS12085		fructose-bisphosphatase class II	2331822	1008
BXP28_RS12090		fructose-6-phosphate aldolase	2332865	657
BXP28_RS12100		hypothetical protein	2333933	732
BXP28_RS12105		ATP-dependent helicase	2334815	1518
BXP28_RS12110		hypothetical protein	2336704	534
BXP28_RS12115		lipoprotein	2337266	669
BXP28_RS12120		hypothetical protein	2338232	639
BXP28_RS12125		YitT family protein	2339117	822
BXP28_RS12130		hypothetical protein	2340077	195
BXP28_RS12135		twin-arginine translocase TatA/TatE family subunit	2340520	237
BXP28_RS12140		amino acid ABC transporter ATP-binding protein	2340854	1758
BXP28_RS12145		thiol reductant ABC exporter subunit CydD	2342608	1725
BXP28_RS12155		cytochrome ubiquinol oxidase subunit I	2345332	1407
BXP28_RS12160		NADPH-dependent oxidoreductase	2347148	552
BXP28_RS12165		hypothetical protein	2347732	210
BXP28_RS12170		6-phosphofructokinase	2348173	966
BXP28_RS12175		hypothetical protein	2349183	1026
BXP28_RS12180		hypothetical protein	2350264	612
BXP28_RS12185		hypothetical protein	2351041	315
BXP28_RS12190		oxidoreductase-like protein	2351687	645
BXP28_RS12195		YebC/PmpR family DNA-binding transcriptional regulator	2352389	741
BXP28_RS12200		cold-shock protein CspB	2353336	198
BXP28_RS12205		hypothetical protein	2353734	234
BXP28_RS12210		transporter-like component	2354268	852
BXP28_RS12215		oligoendopeptidase F	2355629	1899
BXP28_RS12220		hypothetical protein	2357584	366
BXP28_RS12230		hypothetical protein	2359393	855
BXP28_RS12235		glycosyltransferase	2360443	741
BXP28_RS12240		hypothetical protein	2361267	636
BXP28_RS12245		spore coat protein	2362022	576
BXP28_RS12250		MFS transporter	2362795	1218
BXP28_RS12255		acyl-CoA O-methyltransferase-like protein	2364064	636
BXP28_RS12260		RNA methyltransferase	2364819	1155
BXP28_RS12265		hypothetical protein	2366083	540
BXP28_RS12270		hypothetical protein	2366632	531
BXP28_RS12275		hypothetical protein	2367303	234
BXP28_RS12280		hypothetical protein	2367687	225
BXP28_RS12285		hypothetical protein	2367911	303
BXP28_RS12290		methionine aminopeptidase	2368471	753
BXP28_RS12295		sporulation integral membrane protein YtvI	2369237	1116
BXP28_RS12300		hypothetical protein	2370450	348
BXP28_RS12310		hypothetical protein	2372441	192
BXP28_RS12315		hypothetical protein	2372666	282
BXP28_RS12330		glutamate racemase	2374772	807
BXP28_RS12335		MFS transporter	2375752	1185
BXP28_RS12340		MerR family transcriptional regulator	2376974	441
BXP28_RS12345		hypothetical protein	2377692	711
BXP28_RS12350		DUF2798 domain-containing protein	2379377	486
BXP28_RS12360		hypothetical protein	2380410	270
BXP28_RS12365		alpha-glucosidase/alpha-galactosidase	2380981	1299
BXP28_RS12380		hypothetical protein	2384837	525
BXP28_RS12385		hypothetical protein	2385942	147
BXP28_RS12390		YtxH domain-containing protein	2386135	378
BXP28_RS12395		hypothetical protein	2386575	471
BXP28_RS12405		selenide, water dikinase SelD	2388412	1062
BXP28_RS12410		hypothetical protein	2389580	183
BXP28_RS12415		transcriptional regulator	2389762	639
BXP28_RS12420		DUF86 domain-containing protein	2390675	438
BXP28_RS12425		hypothetical protein	2391498	303
BXP28_RS12430		hypothetical protein	2392072	414
BXP28_RS12435		VanZ family protein	2392568	525
BXP28_RS12440		hypothetical protein	2393109	330
BXP28_RS12450		hypothetical protein	2394345	462
BXP28_RS12455		hypothetical protein	2394905	213
BXP28_RS12460		transcriptional regulator	2395140	195
BXP28_RS12465		hypothetical protein	2396771	360
BXP28_RS12470		hypothetical protein	2397133	477
BXP28_RS12475		ethanolamine utilization protein EutH	2397947	1116
BXP28_RS12480		carboxysome shell protein	2399082	546
BXP28_RS12490		putative ethanolamine utilization protein	2399905	684
BXP28_RS12495		phosphate propanoyltransferase PduL	2400607	639
BXP28_RS12500		ethanolamine utilization cobalamin adenosyltransferase	2401257	828
BXP28_RS12505		carboxysome structural protein EutM	2402229	288
BXP28_RS12510		acetaldehyde dehydrogenase (acetylating)	2402566	1464
BXP28_RS12515		hypothetical protein	2404180	741
BXP28_RS12520		microcompartment protein EutL	2404932	654
BXP28_RS12525		hypothetical protein	2405604	951
BXP28_RS12530		hypothetical protein	2406576	1365
BXP28_RS12535		ethanolamine ammonia-lyase	2407970	1431
BXP28_RS12540		hypothetical protein	2409541	1425
BXP28_RS12550		hypothetical protein	2411766	432
BXP28_RS12560		alcohol-acetaldehyde dehydrogenase-like protein	2412746	1140
BXP28_RS12565		hypothetical protein	2414434	291
BXP28_RS12575		spore coat-like protein	2415089	204
BXP28_RS12580		hypothetical protein	2415477	345
BXP28_RS12585		hypothetical protein	2415872	348
BXP28_RS12590		hypothetical protein	2416425	198
BXP28_RS12595		hypothetical protein	2416875	1299
BXP28_RS12600		bacteriophage SPbeta N-acetylmuramoyl-L-alanine amidase-like protein	2418391	774
BXP28_RS12605		holin-like protein	2419161	411
BXP28_RS12610		hypothetical protein	2419764	393
BXP28_RS12620		hypothetical protein	2422272	279
BXP28_RS12625		hypothetical protein	2422547	570
BXP28_RS12630		phage tail protein	2423121	1077
BXP28_RS12640		hypothetical protein	2424600	288
BXP28_RS12645		hypothetical protein	2424887	969
BXP28_RS12650		hypothetical protein	2425860	642
BXP28_RS12655		hypothetical protein	2426501	2046
BXP28_RS12660		hypothetical protein	2428918	423
BXP28_RS12665		phage portal protein	2429360	462
BXP28_RS12670		hypothetical protein	2429823	1335
BXP28_RS12680		hypothetical protein	2431315	444
BXP28_RS12685		hypothetical protein	2432214	672
BXP28_RS12690		hypothetical protein	2432988	450
BXP28_RS12695		transcriptional regulator	2433681	456
BXP28_RS12700		hypothetical protein	2434237	363
BXP28_RS12705		hypothetical protein	2434917	477
BXP28_RS12710		hypothetical protein	2435446	1482
BXP28_RS12715		hypothetical protein	2436942	1056
BXP28_RS12720		hypothetical protein	2438107	258
BXP28_RS12725		hypothetical protein	2438829	138
BXP28_RS12750		hypothetical protein	2442104	327
BXP28_RS12765		hypothetical protein	2444847	312
BXP28_RS12770		hypothetical protein	2445691	189
BXP28_RS12775		hypothetical protein	2445886	948
BXP28_RS12780		hypothetical protein	2446879	684
BXP28_RS12785		hypothetical protein	2447624	930
BXP28_RS12790		hypothetical protein	2448583	1056
BXP28_RS12795		membrane protein	2449650	1488
BXP28_RS12800		IclR family transcriptional regulator	2451244	789
BXP28_RS12805		hypothetical protein	2452359	540
BXP28_RS12810		hypothetical protein	2452929	264
BXP28_RS12815		hypothetical protein	2453341	1191
BXP28_RS12820		ABC transporter-like protein	2454589	1665
BXP28_RS12830		biotin transporter BioY	2457192	567
BXP28_RS12835		NADPH dehydrogenase	2457972	1017
BXP28_RS12840		hypothetical protein	2459275	546
BXP28_RS12850		hypothetical protein	2460345	903
BXP28_RS12865		phosphoenolpyruvate--protein phosphotransferase	2465310	1740
BXP28_RS12870		protein associated with the phosphotransferase system	2467279	1455
BXP28_RS12875		PTS beta-glucoside EII component-like protein	2468776	486
BXP28_RS12880		transcriptional antiterminator-like protein	2469426	864
BXP28_RS12885		transcriptional regulator, RpiR family	2470440	267
BXP28_RS12895		sugar ABC transporter permease	2471798	936
BXP28_RS12900		ABC transporter substrate-binding protein	2472810	1269
BXP28_RS12905		transcriptional regulator NrdR	2474348	471
BXP28_RS12910		acid-soluble spore protein	2474931	231
BXP28_RS12915		murein transglycosylase	2475259	555
BXP28_RS12920		dephospho-CoA kinase	2475810	597
BXP28_RS12925		sporulation membrane protein YtaF	2476446	699
BXP28_RS12930		DNA-formamidopyrimidine glycosylase	2477212	861
BXP28_RS12935		DNA polymerase I	2478092	2655
BXP28_RS12940		HAD family hydrolase	2480973	747
BXP28_RS12945		hypothetical protein	2481830	645
BXP28_RS12950		hypothetical protein	2482507	354
BXP28_RS12955		tetracycline resistance MFS efflux pump	2482862	1170
BXP28_RS12960		hypothetical protein	2484349	405
BXP28_RS12965		hypothetical protein	2485136	156
BXP28_RS12975		hypothetical protein	2486287	336
BXP28_RS12980		phosphate ABC transporter ATP-binding protein	2486820	768
BXP28_RS12985		phosphate ABC transporter, permease protein PstA	2487591	858
BXP28_RS12990		phosphate ABC transporter permease subunit PstC	2488445	840
BXP28_RS12995		phosphate-binding protein	2489618	891
BXP28_RS13000		hypothetical protein	2490861	273
BXP28_RS13005		gfo/Idh/MocA family oxidoreductase	2491224	1083
BXP28_RS13010		AraC family transcriptional regulator	2492446	864
BXP28_RS13015		DNA-binding response regulator	2493439	714
BXP28_RS13020		PAS domain-containing sensor histidine kinase	2494260	1800
BXP28_RS13025		N-acyl-D-glucosamine 2-epimerase	2496346	1347
BXP28_RS13030		hypothetical protein	2497951	1551
BXP28_RS13035		exported polysaccharide deacetylase lipoprotein-like protein	2499682	1152
BXP28_RS13045		malate dehydrogenase	2501138	942
BXP28_RS13050		isocitrate dehydrogenase (NADP(+))	2502105	1299
BXP28_RS13055		citrate synthase-like protein	2503510	1113
BXP28_RS13060		acyl-CoA thioesterase-like protein	2505043	447
BXP28_RS13065		pyruvate kinase	2505666	1755
BXP28_RS13075		acetyl-CoA carboxylase carboxyl transferase subunit beta	2508377	867
BXP28_RS13080		hypothetical protein	2509338	192
BXP28_RS13085		DNA polymerase III subunit alpha	2509882	3657
BXP28_RS13095		hypothetical protein	2514615	333
BXP28_RS13100		hypothetical protein	2514944	579
BXP28_RS13115		hypothetical protein	2519184	543
BXP28_RS13125		isoprenyl transferase-like protein	2520041	975
BXP28_RS13130		DNA-binding response regulator	2521037	630
BXP28_RS13135		sensor histidine kinase	2521663	2322
BXP28_RS13140		hypothetical protein	2524083	183
BXP28_RS13150		hypothetical protein	2525103	1338
BXP28_RS13155		hypothetical protein	2526595	279
BXP28_RS13160		hypothetical protein	2527001	243
BXP28_RS13165		hypothetical protein	2527450	1812
[truncated: 1,369 more rows]
